# Supplementary material for: Genes Associated with Biological Nitrogen Fixation Efficiency Identified Using RNA Sequencing in Red Clover (Trifolium pratense L.)
Source: Life (Basel). 2022 Nov 25;12(12):1975. doi: 10.3390/life12121975 (PMC9785344; doi:10.3390/life12121975)
Supplement: Supplementary file 1 [file life-12-01975-s001.zip]

Archive with 7 entries (7 files):
- Supplementary_figures.pptx
- Supplementary_S1_primers for qPCR.xlsx
- Supplementary_S2_DEGs.csv
- Supplementary_S3_expression unconfirmed genes.xlsx
- Supplementary_S4_Top 10 GO terms unconfirmed genes ED.xlsx
- Supplementary_S5_unconfirmed genes.xlsx
- Supplementary_S6_summary of GOs WGCNA.xlsx
