# Supplementary material for: Genes Associated with Biological Nitrogen Fixation Efficiency Identified Using RNA Sequencing in Red Clover (Trifolium pratense L.)
Source: Life (Basel). 2022 Nov 25;12(12):1975. doi: 10.3390/life12121975 (PMC9785344; doi:10.3390/life12121975)
Supplement: Supplementary file 1 [file life-12-01975-s001.zip › Supplementary_S1_primers for qPCR.xlsx]

## Sheet: List1
Supplementary Table S1: Primer pairs used for qPCR verification of sequencing data
Gene ID	FW/RV primer	Amplicon size (bp)
Tp57577_TGAC_v2_gene32208_A	AGGACAAGACCAGCCTCTCA	120
	TCGGAAAGCTGAAAAGGCCA
Tp57577_TGAC_v2_gene32208_B	TCTCCATCAATGCACCTGGT	61
	GCTATCTTCTTGCGTGCCTTG
Tp57577_TGAC_v2_gene19481_A	TCAAACACCGTGACAACCGA	62
	GTTGCCTTGGCAGCTTCTTC
Tp57577_TGAC_v2_gene19481_B	ACACCGTGACAACCGAGATT	87
	CGTGACCAGCAGCATCTAGT
Tp57577_TGAC_v2_gene39726_A	TGGTACCCTTCGTGTCGTTG	108
	GACGCGAAACCTAGGGACAA
Tp57577_TGAC_v2_gene39726_B	GTCCCTAGGTTTCGCGTCAA	105
	GCTACACTTGGTACGGGTCA
Tp57577_TGAC_v2_gene39328_A	TGGGATGGTTTGTCTGTGGA	93
	CTTCACGCGTGCATGTTTGA
Tp57577_TGAC_v2_gene39328_B	TGGTTGACATGAATGCAGCA	133
	CCTGGTTGCCACTTGACTCT
Tp57577_TGAC_v2_gene40461_A	AAGGCTACATCTCCTCCGGT	92
	ACAGCTGTACTTCTTGGCCC
Tp57577_TGAC_v2_gene40461_B	CATTGCAGCCTTGTCGACAC	81
	CGCGTCGACTCTTCACTGTA
Tp57577_TGAC_v2_gene13923_A	GTTGCGATTGTGAAGGTGCC	141
	ACACCCACCTTGCAACATCT
Tp57577_TGAC_v2_gene13923_B	AACAATGCGGGTCGAACTCT	156
	TCCGACACGTGGACACATTC
Tp57577_TGAC_v2_gene24968_A	TCCGTTCCTTCAGTGGCAAG	140
	TCTCATTGCATCCGATCGACA
Tp57577_TGAC_v2_gene24968_B	ACTGCGAGGGATTGTTATGGT	112
	CCCAACATTCTCATTGCATCCG
Tp57577_TGAC_v2_gene34134_A	AGTGATGCAAAGAAACATGGCT	181
	TGGAGGGACATGTTGATCACC
Tp57577_TGAC_v2_gene7256_A	TGCCTCATTGTGAATTGCGC	85
	GGTGATGAACTGTACCTGCCA
Tp57577_TGAC_v2_gene7256_B	TGATTGGTTGCCTCATTGTGA	85
	ACTGTACCTGCCATTGATGCT
Tp57577_TGAC_v2_gene30568_A	TTCAGTCCTCGGATGCATGG	124
	AGGGAGCTTGTCGTCTGTTG
Tp57577_TGAC_v2_gene30568_B	GCTCCGAGAAACTGCAGGAT	88
	GCGTCGAAACTGTCTTGCAA
