# Supplementary material for: Genes Associated with Biological Nitrogen Fixation Efficiency Identified Using RNA Sequencing in Red Clover (Trifolium pratense L.)
Source: Life (Basel). 2022 Nov 25;12(12):1975. doi: 10.3390/life12121975 (PMC9785344; doi:10.3390/life12121975)
Supplement: Supplementary file 1 [file life-12-01975-s001.zip › Supplementary_S2_DEGs.csv]

Supplementary Table S2: List of genes differentially expressed between genotypes with high and low BNF efficiency
locusName	transcriptName	peptideName	deffline	Pfam	PANTHER	KOG	ec	KO	GO
Tp57577_TGAC_v2_gene12584	Tp57577_TGAC_v2_mRNA12992	Tp57577_TGAC_v2_mRNA12992			PTHR45614:SF122				GO:0016021
Tp57577_TGAC_v2_gene32208	Tp57577_TGAC_v2_mRNA33284	Tp57577_TGAC_v2_mRNA33284	K04123//K17875 - ent-kaurenoic acid hydroxylase (KAO) // beta-amyrin 11-oxidase [EC:1.14.13.134] (CYP88D6) (1 of 1)	PF00067	PTHR24286:SF199,PTHR24286:SF67,PTHR24286	KOG0157	1.14.13.79, 1.14.13.134, 1.14.13.134, 1.14.14.152, 1.14.13	K04123,K17875	GO:0004497, GO:0051777, GO:0102291, GO:0016021, GO:0055114, GO:0020037, GO:0005506, GO:0010268, GO:0016705, GO:0016125, GO:0102290, GO:0055114, GO:0005506, GO:0007275, GO:0016132, GO:0102289, GO:0020037, GO:0005783
Tp57577_TGAC_v2_gene19481	Tp57577_TGAC_v2_mRNA20156	Tp57577_TGAC_v2_mRNA20156	PF06911 - Senescence-associated protein (Senescence) (1 of 5)	PF06911	PTHR21068:SF22,PTHR21068:SF39,PTHR21068			K19366	GO:0009414, GO:0007623, GO:0009414, GO:0009644, GO:0002239, GO:0009644, GO:0009506, GO:0009737, GO:0005886, GO:0005886, GO:0009737, GO:0009409, GO:0051704, GO:0007623, GO:0009651, GO:0009409, GO:0009651
Tp57577_TGAC_v2_gene40434	Tp57577_TGAC_v2_mRNA41786	Tp57577_TGAC_v2_mRNA41786	PF10536 - Plant mobile domain (PMD) (1 of 31)	PF10536	PTHR46033:SF8,PTHR31973,PTHR31973:SF25		3.1.3.16, 5.1.3.5		GO:0008270
Tp57577_TGAC_v2_gene30465	Tp57577_TGAC_v2_mRNA31497	Tp57577_TGAC_v2_mRNA31497	PTHR22595:SF34 - BASIC ENDOCHITINASE B (1 of 7)	PF00182	PTHR22595:SF34,PTHR22595,PTHR22595:SF171		3.2.1.14, 3.2.1.14	K20547	GO:0016998, GO:0006032, GO:0004568, GO:0016998, GO:0004568, GO:0006032
Tp57577_TGAC_v2_gene39726	Tp57577_TGAC_v2_mRNA41074	Tp57577_TGAC_v2_mRNA41074	PTHR23273 - REPLICATION FACTOR A 1, RFA1 (1 of 71)		PTHR23273:SF57,PTHR23273			K07466	GO:0016020, GO:0008375
Tp57577_TGAC_v2_gene39328	Tp57577_TGAC_v2_mRNA40668	Tp57577_TGAC_v2_mRNA40668	PTHR23273//PTHR23273:SF8 - REPLICATION FACTOR A 1, RFA1 // SUBFAMILY NOT NAMED (1 of 20)		PTHR23273:SF8,PTHR23273,PTHR23273:SF62			K07466	GO:0005524
Tp57577_TGAC_v2_gene13276	Tp57577_TGAC_v2_mRNA13723	Tp57577_TGAC_v2_mRNA13723	PF00078//PF03372//PF14111 - Reverse transcriptase (RNA-dependent DNA polymerase) (RVT_1) // Endonuclease/Exonuclease/phosphatase family (Exo_endo_phos) // Domain of unknown function (DUF4283) (DUF4283) (1 of 1)	PF03372,PF00078,PF14111	PTHR31286:SF5,PTHR31286:SF61,PTHR31286		2.7.7.49		GO:0003964,
Tp57577_TGAC_v2_gene7822	Tp57577_TGAC_v2_mRNA8090	Tp57577_TGAC_v2_mRNA8090	PTHR15537:SF5 - F-BOX PROTEIN SKIP24 (1 of 5)		PTHR15537,PTHR15537:SF5,PTHR14005:SF3			K03254	GO:0005852, GO:0016282, GO:0005515, GO:0033290, GO:0003743, GO:0001732, GO:0005852
Tp57577_TGAC_v2_gene40461	Tp57577_TGAC_v2_mRNA41814	Tp57577_TGAC_v2_mRNA41814							GO:0003676,
Tp57577_TGAC_v2_gene29384	Tp57577_TGAC_v2_mRNA30394	Tp57577_TGAC_v2_mRNA30394	PF13947 - Wall-associated receptor kinase galacturonan-binding (GUB_WAK_bind) (1 of 75)	PF13947	PTHR27009:SF19,PTHR33138:SF30,PTHR27009		2.7.11.1	K04733	GO:0016301, GO:0030247, GO:0016020, GO:0030247
Tp57577_TGAC_v2_gene9150	Tp57577_TGAC_v2_mRNA9456	Tp57577_TGAC_v2_mRNA9456	PTHR23273 - REPLICATION FACTOR A 1, RFA1 (1 of 71)	PF02721	PTHR23273:SF74,PTHR23273			K07466	GO:0016021
Tp57577_TGAC_v2_gene5780	Tp57577_TGAC_v2_mRNA5976	Tp57577_TGAC_v2_mRNA5976	PTHR10291:SF6 - DEHYDRODOLICHYL DIPHOSPHATE SYNTHASE 1-RELATED (1 of 5)	PF01255	PTHR10291:SF17,PTHR10291:SF6,PTHR10291	KOG1602	2.5.1.87	K11778	GO:0002094, GO:0005829, GO:0016094, GO:0009570, GO:0009668, GO:0016765, GO:0045547, GO:0009409, GO:0005783
Tp57577_TGAC_v2_gene39735	Tp57577_TGAC_v2_mRNA41083	Tp57577_TGAC_v2_mRNA41083	PTHR12460:SF4 - ENTH/VHS FAMILY PROTEIN (1 of 2)		PTHR12460:SF21,PTHR12460:SF4,PTHR12460			K15559	GO:0016021
Tp57577_TGAC_v2_gene18269	Tp57577_TGAC_v2_mRNA18905	Tp57577_TGAC_v2_mRNA18905
Tp57577_TGAC_v2_gene9390	Tp57577_TGAC_v2_mRNA9704	Tp57577_TGAC_v2_mRNA9704					2.3.2.27	K16277	GO:0046662, GO:0045138, GO:0033522, GO:0016874, GO:0048841, GO:0040027, GO:0030334, GO:0005730
Tp57577_TGAC_v2_gene35113	Tp57577_TGAC_v2_mRNA36308	Tp57577_TGAC_v2_mRNA36308	PF03372 - Endonuclease/Exonuclease/phosphatase family (Exo_endo_phos) (1 of 57)	PF03372	PTHR31696:SF6,PTHR33710:SF35,PTHR31696				GO:0003676, , GO:0008270
Tp57577_TGAC_v2_gene13923	Tp57577_TGAC_v2_mRNA14382	Tp57577_TGAC_v2_mRNA14382	PF00954//PF01453//PF08276//PF11883 - S-locus glycoprotein domain (S_locus_glycop) // D-mannose binding lectin (B_lectin) // PAN-like domain (PAN_2) // Domain of unknown function (DUF3403) (DUF3403) (1 of 1)	PF11883,PF00954,PF08276,PF01453	PTHR27002,PTHR32444:SF130,PTHR27002:SF148		2.7.2011	K04733	GO:0004674, GO:0048544, GO:0016021, GO:0006468, GO:0016021, GO:0048544, GO:0005524, GO:0005524, GO:0004674, GO:0005886, GO:0030246, GO:0005516, GO:0030246
Tp57577_TGAC_v2_gene20944	Tp57577_TGAC_v2_mRNA21657	Tp57577_TGAC_v2_mRNA21657	PTHR10795//PTHR10795:SF388 - PROPROTEIN CONVERTASE SUBTILISIN/KEXIN // SUBFAMILY NOT NAMED (1 of 7)	PF02225,PF00082	PTHR10795:SF573,PTHR10795,PTHR10795:SF388		3.4.21.39, 3.4.21.41, 3.4.21.78, 3.4.21.62, 3.4.21.9, 3.4.21.88, 3.4.21.92, 3.4.21.94, 3.4.21.5, 3.4.21.47, 3.4.21.69, 3.4.21.26, 3.4.21.38, 3.4.19.1, 3.4.99, 3.4.21.89, 3.4.21.20, 3.4.21.59, 3.4.21, 3.4.24.34, 3.4.21.6, 3.4.21.75, 3.4.21.48, 3.4.21.61, 3.4.21.102, 3.4.21.71, 3.4.21.45, 3.4.21.34, 3.4.21.73, 3.4.21.35, 3.4.21.53, 3.4.21.46, 3.4.21.22, 3.4.21.21, 3.4.21.43, 3.4.21.1, 3.4.14.10, 3.…		GO:0048359, GO:0048046, GO:0080001, GO:0004252, GO:0006508, GO:0004252, GO:0009505, GO:0006508
Tp57577_TGAC_v2_gene30216	Tp57577_TGAC_v2_mRNA31242	Tp57577_TGAC_v2_mRNA31242	PF00304 - Gamma-thionin family (Gamma-thionin) (1 of 15)	PF00304	PTHR33147:SF56,PTHR33147				GO:0006952, GO:0005576, GO:0006952, GO:0005576
Tp57577_TGAC_v2_gene24968	Tp57577_TGAC_v2_mRNA25822	Tp57577_TGAC_v2_mRNA25822
Tp57577_TGAC_v2_gene35749	Tp57577_TGAC_v2_mRNA36961	Tp57577_TGAC_v2_mRNA36961	B3 DNA-binding domain protein	PF02362	PTHR31674:SF1,PTHR31674,PTHR31920:SF26				GO:0006355, GO:0005634, GO:0006351, GO:0003677, GO:0003677
Tp57577_TGAC_v2_gene34134	Tp57577_TGAC_v2_mRNA35282	Tp57577_TGAC_v2_mRNA35282	PF02428 - Potato type II proteinase inhibitor family (Prot_inhib_II) (1 of 4)	PF02428	PTHR33832:SF15,PTHR33832				GO:0004867, GO:0004867
Tp57577_TGAC_v2_gene13785	Tp57577_TGAC_v2_mRNA14241	Tp57577_TGAC_v2_mRNA14241	PF03004 - Plant transposase (Ptta/En/Spm family) (Transposase_24) (1 of 43)	PF03004	PTHR33144:SF13,PTHR33144				GO:0016021
Tp57577_TGAC_v2_gene21188	Tp57577_TGAC_v2_mRNA21914	Tp57577_TGAC_v2_mRNA21914
Tp57577_TGAC_v2_gene276	Tp57577_TGAC_v2_mRNA277	Tp57577_TGAC_v2_mRNA277	PF04434//PF10551 - SWIM zinc finger (SWIM) // MULE transposase domain (MULE) (1 of 10)	PF04434,PF10551	PTHR31973,PTHR31973:SF147,PTHR31973:SF32				GO:0003677, GO:0008270, GO:0008270, GO:0004803, GO:0006313
Tp57577_TGAC_v2_gene7256	Tp57577_TGAC_v2_mRNA7508	Tp57577_TGAC_v2_mRNA7508
Tp57577_TGAC_v2_gene17919	Tp57577_TGAC_v2_mRNA18546	Tp57577_TGAC_v2_mRNA18546	PTHR23273 - REPLICATION FACTOR A 1, RFA1 (1 of 71)	PF08646	PTHR23273:SF57,PTHR23273			K07466	GO:0006355, GO:0005634, GO:0006351, GO:0003677, GO:0005634, GO:0003677
Tp57577_TGAC_v2_gene1797	Tp57577_TGAC_v2_mRNA1838	Tp57577_TGAC_v2_mRNA1838	1.14.13.121 - Premnaspirodiene oxygenase / Hyoscymus muticus premnaspirodiene oxygenase (1 of 25)	PF00067	PTHR47956:SF81,PTHR24298:SF164,PTHR24298		1.14.14.32, 1.14.13, 1.14.13.121, 1.14.13.144, 1.14.14.19, 1.14.14.111	K00512	GO:0004497, GO:0016101, GO:0044550, GO:0016020, GO:0055114, GO:0020037, GO:0005506, GO:0071229, GO:0016705, GO:0071395, GO:0055114, GO:0004497, GO:0036209, GO:0005506, GO:0020037, GO:0016705
Tp57577_TGAC_v2_gene30568	Tp57577_TGAC_v2_mRNA31603	Tp57577_TGAC_v2_mRNA31603	K00858 - NAD+ kinase (ppnK, NADK) (1 of 3)	PF01513	PTHR20275:SF6,PTHR20275,PTHR20275:SF32	KOG2178	2.7.1.23, 2.7.1.23	K00858	GO:0006741, GO:0003951, GO:0019674, GO:0019674, GO:0006741, GO:0003951, GO:0008152, GO:0016310
Tp57577_TGAC_v2_gene29311	Tp57577_TGAC_v2_mRNA30317	Tp57577_TGAC_v2_mRNA30317	TNP1	PF02902,PF03004,PF13837	PTHR33018:SF19	KOG4282			GO:0008234,
Tp57577_TGAC_v2_gene22155	Tp57577_TGAC_v2_mRNA22916	Tp57577_TGAC_v2_mRNA22916	PF01476 - LysM domain (LysM) (1 of 22)	PF01476	PTHR34997:SF4,PTHR34997:SF1,PTHR34997				GO:0004568, GO:0008152
Tp57577_TGAC_v2_gene9797	Tp57577_TGAC_v2_mRNA10129	Tp57577_TGAC_v2_mRNA10129	K15095 - (+)-neomenthol dehydrogenase (E1.1.1.208) (1 of 9)	PF00106	PTHR24322:SF442,PTHR24322,PTHR43490:SF91	KOG1208	1.1.1.208	K15095	GO:0016020, GO:0016491, GO:0055114, GO:0008152, GO:0016491
Tp57577_TGAC_v2_gene25397	Tp57577_TGAC_v2_mRNA26260	Tp57577_TGAC_v2_mRNA26260	PTHR31080:SF18 - CELL WALL / VACUOLAR INHIBITOR OF FRUCTOSIDASE 1-RELATED (1 of 8)	PF04043	PTHR31080:SF18,PTHR31080:SF228,PTHR31080		3.1.1.11, 3.1.1.1		GO:0004857, GO:0030599, GO:0032989, GO:0043086, GO:0005618, GO:0012505, GO:0090404, GO:0009860, GO:0046910
Tp57577_TGAC_v2_gene25276	Tp57577_TGAC_v2_mRNA26137	Tp57577_TGAC_v2_mRNA26137	PTHR31642:SF6 - HXXXD-TYPE ACYL-TRANSFERASE-RELATED (1 of 5)	PF02458	PTHR31642,PTHR31642:SF6,PTHR31642:SF190		2.3.1.84	K17054	GO:0016747, GO:0016747
Tp57577_TGAC_v2_gene18904	Tp57577_TGAC_v2_mRNA19560	Tp57577_TGAC_v2_mRNA19560	PTHR11017//PTHR11017:SF162 - LEUCINE-RICH REPEAT-CONTAINING PROTEIN // SUBFAMILY NOT NAMED (1 of 70)		PTHR11017:SF162,PTHR11017:SF243,PTHR11017				GO:0043531, GO:0007165
Tp57577_TGAC_v2_gene33566	Tp57577_TGAC_v2_mRNA34698	Tp57577_TGAC_v2_mRNA34698	PTHR24298:SF86 - CYTOCHROME P450 71B21-RELATED (1 of 17)	PF00067	PTHR24298:SF86,PTHR47956:SF26,PTHR24298	KOG0156		K11818	GO:0004497, GO:0016021, GO:0055114, GO:0020037, GO:0005506, GO:0016705, GO:0055114, GO:0004497, GO:0005506, GO:0020037, GO:0016705
Tp57577_TGAC_v2_gene36775	Tp57577_TGAC_v2_mRNA38006	Tp57577_TGAC_v2_mRNA38006	PTHR31973:SF4 - MUDR FAMILY TRANSPOSASE (1 of 14)	PF04434,PF10551	PTHR31973,PTHR31973:SF135,PTHR31973:SF4				GO:0016301, GO:0016301, GO:0008270, GO:0008270, GO:0016310
Tp57577_TGAC_v2_gene31053	Tp57577_TGAC_v2_mRNA32099	Tp57577_TGAC_v2_mRNA32099	pentatricopeptide repeat-containing protein at3g49740-like		PTHR44307:SF4		2.1.1.103	K03352	GO:0016226, GO:0051536, GO:0005506, GO:0000234, GO:0006656
Tp57577_TGAC_v2_gene9178	Tp57577_TGAC_v2_mRNA9485	Tp57577_TGAC_v2_mRNA9485	PTHR31251:SF8 - SQUAMOSA PROMOTER-BINDING-LIKE PROTEIN 1-RELATED (1 of 3)		PTHR31251,PTHR31251:SF132,PTHR31251:SF8				GO:0003700, GO:0016021, GO:0005634, GO:0006355, GO:0046872, GO:0003677
Tp57577_TGAC_v2_gene17918	Tp57577_TGAC_v2_mRNA18545	Tp57577_TGAC_v2_mRNA18545	PF02689//PF05970 - Helicase (Herpes_Helicase) // PIF1-like helicase (PIF1) (1 of 12)	PF02689,PF05970	PTHR10492,PTHR10492:SF75	KOG0987	3.6.1.15, 3.6.4.12, 3.6.1.3, 3.6.4.12	K15255	GO:0003678, GO:0005524, GO:0000723, GO:0005524, GO:0006310, GO:0003678, GO:0006310, GO:0032508, GO:0006281, GO:0006281, GO:0000723, GO:0004386
Tp57577_TGAC_v2_gene36522	Tp57577_TGAC_v2_mRNA37746	Tp57577_TGAC_v2_mRNA37746	K13449 - pathogenesis-related protein 1 (PR1) (1 of 6)	PF00188	PTHR10334:SF488,PTHR10334:SF223,PTHR10334	KOG3017		K13449	GO:0005576, GO:0005615
Tp57577_TGAC_v2_gene17143	Tp57577_TGAC_v2_mRNA17737	Tp57577_TGAC_v2_mRNA17737	PTHR31415:SF4 - HARPIN-INDUCED PROTEIN-LIKE-RELATED (1 of 20)		PTHR31415:SF59,PTHR31415:SF4,PTHR31415				GO:0016021, GO:0031224
Tp57577_TGAC_v2_gene6661	Tp57577_TGAC_v2_mRNA6898	Tp57577_TGAC_v2_mRNA6898	PTHR12663:SF7 - ARM REPEAT SUPERFAMILY PROTEIN (1 of 3)	PF12765	PTHR12663:SF7,PTHR12663,PTHR12663:SF0			K11267	GO:0016021, GO:0007064
Tp57577_TGAC_v2_gene36446	Tp57577_TGAC_v2_mRNA37670	Tp57577_TGAC_v2_mRNA37670	PF11883 - Domain of unknown function (DUF3403) (DUF3403) (1 of 12)	PF11883	PTHR27002,PTHR32444:SF130,PTHR27002:SF148		2.7.11.1, 2.7.2011	K04733	GO:0004674, GO:0048544, GO:0006468, GO:0016021, GO:0005524, GO:0004674, GO:0005886, GO:0005516
Tp57577_TGAC_v2_gene15911	Tp57577_TGAC_v2_mRNA16452	Tp57577_TGAC_v2_mRNA16452	PF05699//PF14372 - hAT family C-terminal dimerisation region (Dimer_Tnp_hAT) // Domain of unknown function (DUF4413) (DUF4413) (1 of 21)	PF14372,PF05699	PTHR23272,PTHR23272:SF148				GO:0003677, GO:0003677, GO:0046983, GO:0046983
Tp57577_TGAC_v2_gene8185	Tp57577_TGAC_v2_mRNA8463	Tp57577_TGAC_v2_mRNA8463	PTHR11165 - SKP1 (1 of 28)	PF01466,PF03931	PTHR11165:SF145,PTHR11165	KOG1724		K03094	GO:0097602, GO:0006511, GO:0006511, GO:0016567
Tp57577_TGAC_v2_gene1339	Tp57577_TGAC_v2_mRNA1355	Tp57577_TGAC_v2_mRNA1355	PF04654 - Protein of unknown function, DUF599 (DUF599) (1 of 12)	PF04654	PTHR31881,PTHR31881:SF16,PTHR31881:SF6				GO:0016021, GO:0016021
Tp57577_TGAC_v2_gene13487	Tp57577_TGAC_v2_mRNA13940	Tp57577_TGAC_v2_mRNA13940	PF06880 - Protein of unknown function (DUF1262) (DUF1262) (1 of 7)	PF06880	PTHR31050,PTHR31050:SF2,PTHR31050:SF7				GO:0016021
Tp57577_TGAC_v2_gene35034	Tp57577_TGAC_v2_mRNA36229	Tp57577_TGAC_v2_mRNA36229	PTHR12483//PTHR12483:SF45 - SOLUTE CARRIER FAMILY 31 COPPER TRANSPORTERS // SUBFAMILY NOT NAMED (1 of 5)	PF04145	PTHR12483:SF45,PTHR12483,PTHR12483:SF24			K14686	GO:0016021, GO:0016021, GO:0035434, GO:0006878, GO:0005375, GO:0005375, GO:0035434
Tp57577_TGAC_v2_gene4367	Tp57577_TGAC_v2_mRNA4510	Tp57577_TGAC_v2_mRNA4510	PTHR24347:SF215 - CBL-INTERACTING SERINE/THREONINE-PROTEIN KINASE 20 (1 of 2)	PF14531,PF03822	PTHR24347:SF215,PTHR24347,PTHR43895:SF42	KOG0583	2.7.11.1, 2.7.11.11, 2.7.11	K07198	GO:0004674, GO:0006468, GO:0007165, GO:0009788, GO:0005524, GO:0018105, GO:0005524, GO:0007165, GO:0071229, GO:0004674, GO:0035556, GO:0018107, GO:0005622
Tp57577_TGAC_v2_gene11388	Tp57577_TGAC_v2_mRNA11760	Tp57577_TGAC_v2_mRNA11760	PF10536 - Plant mobile domain (PMD) (1 of 31)	PF10536	PTHR31973,PTHR31973:SF25,PTHR46033:SF12		3.1.3.16, 3.1.3.16	K12448	GO:0016021, GO:0009785, GO:0006470, GO:0009408, GO:0004722, GO:0005634
Tp57577_TGAC_v2_gene20852	Tp57577_TGAC_v2_mRNA21564	Tp57577_TGAC_v2_mRNA21564			PTHR10775,PTHR10775:SF96
Tp57577_TGAC_v2_gene27046	Tp57577_TGAC_v2_mRNA27974	Tp57577_TGAC_v2_mRNA27974	PTHR11206:SF92 - MATE EFFLUX FAMILY PROTEIN (1 of 2)	PF01554	PTHR11206:SF376,PTHR11206:SF92,PTHR11206	KOG1347		K03327	GO:0015238, GO:0016021, GO:0001101, GO:0055072, GO:0006970, GO:0055085, GO:0034755, GO:0009408, GO:0006855, GO:1905428, GO:0009646, GO:0015297, GO:0005381, GO:0010015, GO:0016021, GO:0017119, GO:0016020, GO:0005770, GO:0055085, GO:0006855, GO:0009737, GO:0051704, GO:0042910, GO:0015297, GO:0009624, GO:0042908
Tp57577_TGAC_v2_gene40655	Tp57577_TGAC_v2_mRNA42010	Tp57577_TGAC_v2_mRNA42010	PF13359 - DDE superfamily endonuclease (DDE_Tnp_4) (1 of 44)	PF13359	PTHR22930:SF212,PTHR22930				GO:0016021
Tp57577_TGAC_v2_gene19750	Tp57577_TGAC_v2_mRNA20431	Tp57577_TGAC_v2_mRNA20431	PF02365 - No apical meristem (NAM) protein (NAM) (1 of 94)	PF02365	PTHR31719,PTHR31719:SF20,PTHR31719:SF134				GO:0003700, GO:0048731, GO:0006355, GO:0005634, GO:0048367, GO:0006351, GO:0006355, GO:0003677, GO:0005634, GO:0043067, GO:0003677, GO:0010089
Tp57577_TGAC_v2_gene21958	Tp57577_TGAC_v2_mRNA22711	Tp57577_TGAC_v2_mRNA22711	PTHR22814:SF13 - FARNESYLATED PROTEIN 3-RELATED (1 of 2)	PF00403	PTHR22814,PTHR46195:SF2,PTHR22814:SF13	KOG1603			GO:0003743, GO:0005737, GO:0046872, GO:0046916, GO:0046914, GO:0046872, GO:0005886, GO:0030001, GO:0030001, GO:0003743, GO:0006413
Tp57577_TGAC_v2_gene15809	Tp57577_TGAC_v2_mRNA16346	Tp57577_TGAC_v2_mRNA16346			PTHR31920:SF37			K15255	GO:0006355, GO:0005634, GO:0006351, , GO:0005524, GO:0003678, GO:0006310, GO:0006281, GO:0003677, GO:0000723
Tp57577_TGAC_v2_gene6690	Tp57577_TGAC_v2_mRNA6928	Tp57577_TGAC_v2_mRNA6928	PF00314 - Thaumatin family (Thaumatin) (1 of 36)	PF00314	PTHR31048,PTHR31048:SF36,PTHR31048:SF44				GO:0009651, GO:0009817, GO:0005576, GO:0009817
Tp57577_TGAC_v2_gene37230	Tp57577_TGAC_v2_mRNA38476	Tp57577_TGAC_v2_mRNA38476	PTHR26312:SF75 - F18B13.21 PROTEIN-RELATED (1 of 3)	PF14559	PTHR26312:SF75,PTHR26312:SF169,PTHR26312				GO:0005515, GO:0016020, GO:0006979
Tp57577_TGAC_v2_gene22302	Tp57577_TGAC_v2_mRNA23067	Tp57577_TGAC_v2_mRNA23067
Tp57577_TGAC_v2_gene35428	Tp57577_TGAC_v2_mRNA36631	Tp57577_TGAC_v2_mRNA36631	PTHR31734:SF2 - AUXIN-RESPONSIVE PROTEIN IAA18-RELATED (1 of 2)	PF02309	PTHR31734:SF2,PTHR31734			K14484	GO:0003700, GO:0006355, GO:0005634, GO:0006351, GO:0006355, GO:0009734, GO:0009734, GO:0006417, GO:0005515, GO:0005634
Tp57577_TGAC_v2_gene23374	Tp57577_TGAC_v2_mRNA24177	Tp57577_TGAC_v2_mRNA24177	1.14.11.9 - Flavanone 3-dioxygenase / Naringenin,2-oxoglutarate:oxygen oxidoreductase (3-hydroxylating) (1 of 27)	PF14226	PTHR10209,PTHR47991:SF31,PTHR10209:SF124		1.14.11.9	K00475	GO:0046872, , GO:0051213
Tp57577_TGAC_v2_gene22911	Tp57577_TGAC_v2_mRNA23694	Tp57577_TGAC_v2_mRNA23694	3.4.22.6 - Chymopapain / Papaya proteinase II (1 of 4)	PF08246,PF00112	PTHR12411,PTHR12411:SF706,PTHR12411:SF346	KOG1543	3.4.22.40, 3.4.99, 3.4.22.27, 3.4.22.34, 3.4.22.8, 3.4.22.41, 3.4.22.38, 3.4.22.6, 3.4.22.15, 3.4.22.28, 3.4.22, 3.4.22.14, 3.4.22.16, 3.4.22.1	K16292	GO:0005788, GO:0051603, GO:0000325, GO:0048658, GO:0005615, GO:0005764, GO:0008234, GO:0004197, GO:0051704, GO:0009555, GO:0050832, GO:0009626, GO:0009505, GO:0010623, GO:0006508
Tp57577_TGAC_v2_gene2288	Tp57577_TGAC_v2_mRNA2348	Tp57577_TGAC_v2_mRNA2348	PTHR11903//PTHR11903:SF14 - PROSTAGLANDIN G/H SYNTHASE // SUBFAMILY NOT NAMED (1 of 5)	PF03098	PTHR11903,PTHR11903:SF27,PTHR11903:SF14		1.13.11, 1.11.1.7, 1.14.99.1	K10529	GO:0009627, GO:0006979, GO:0004601, GO:0071236, GO:0071229, GO:0006805, GO:0050832, GO:0012511, GO:0032870, GO:0020037, GO:0098869, GO:0005794, GO:0042742, GO:0004666, GO:0071446, GO:0001561, GO:0005789, GO:0019371, GO:0016702, GO:0098827, GO:0008219, GO:0009737, GO:0051213, GO:0051704, GO:0006979, GO:1902609, GO:0004601, GO:0097366, GO:0071732, GO:0008217, GO:0020037, GO:0055114, GO:0035690, GO:…
Tp57577_TGAC_v2_gene14876	Tp57577_TGAC_v2_mRNA15373	Tp57577_TGAC_v2_mRNA15373	KOG2345 - Serine/threonine protein kinase/TGF-beta stimulated factor (1 of 13)	PF07714	PTHR27009:SF19,PTHR27009:SF84,PTHR27009	KOG2345	2.7.11.1, 3.1.4.46, 3.1.4.46, 2.7.11	K04733	GO:0004674, GO:0016021, GO:0006468, GO:0016021, GO:0005524, GO:0008889, GO:0005524, GO:0004674, GO:0006468, GO:0004672
Tp57577_TGAC_v2_gene13635	Tp57577_TGAC_v2_mRNA14088	Tp57577_TGAC_v2_mRNA14088	PTHR11709:SF9 - LACCASE-7-RELATED (1 of 3)	PF07731,PF00394,PF07732	PTHR11709:SF9,PTHR11709,PTHR11709:SF273		1.10.3, 1.10.3.2, 1.10.3.2	K05909	GO:0016722, GO:0048046, GO:0005507, GO:0046274, GO:0055114, GO:0010228, GO:0048046, GO:0052716, GO:0046274, GO:0046688, GO:0016491, GO:0055114, GO:0005507, GO:0052716
Tp57577_TGAC_v2_gene9654	Tp57577_TGAC_v2_mRNA9979	Tp57577_TGAC_v2_mRNA9979	KOG2254 - Predicted endo-1,3-beta-glucanase (1 of 3)	PF03639	PTHR31983,PTHR31983:SF19	KOG2254	3.2.1.39, 3.2.1.6	K01180	GO:0016998, GO:0052861, GO:0052861, GO:0008152, GO:0052862, GO:0052862
Tp57577_TGAC_v2_gene33834	Tp57577_TGAC_v2_mRNA34977	Tp57577_TGAC_v2_mRNA34977	PF00069//PF00314//PF01453 - Protein kinase domain (Pkinase) // Thaumatin family (Thaumatin) // D-mannose binding lectin (B_lectin) (1 of 3)	PF01453,PF00314,PF00069	PTHR47976:SF40,PTHR27002:SF64,PTHR27002	KOG1187	2.7.11.1, 2.7.2011	K04733	GO:0004674, GO:0016021, GO:0006468, GO:0016021, GO:0005524, GO:0005524, GO:0004674, GO:0005886, GO:0030246, GO:0005516, GO:0030246, GO:0006468, GO:0004672
Tp57577_TGAC_v2_gene25210	Tp57577_TGAC_v2_mRNA26070	Tp57577_TGAC_v2_mRNA26070	KOG1546 - Metacaspase involved in regulation of apoptosis (1 of 12)	PF00656	PTHR48104:SF11,PTHR31773,PTHR31773:SF5	KOG1546	3.4.22.40, 3.4.99, 3.4.22.27, 3.4.22.34, 3.4.22.8, 3.4.22.41, 3.4.22.38, 3.4.22.15, 3.4.22.28, 3.4.22, 3.4.22.14, 3.4.22.16, 3.4.22.1	K22684	GO:0004197, GO:0008233, GO:0004197, GO:0006508, GO:0043068, GO:0006508
Tp57577_TGAC_v2_gene27225	Tp57577_TGAC_v2_mRNA28160	Tp57577_TGAC_v2_mRNA28160	PTHR11119:SF46 - NUCLEOBASE-ASCORBATE TRANSPORTER 1 (1 of 5)	PF00860	PTHR11119:SF46,PTHR11119:SF106,PTHR11119			K14611	GO:0016021, GO:0016020, GO:0005215, GO:0022857, GO:0055085, GO:0016020, GO:0022857, GO:0006810, GO:0055085, GO:0009506
Tp57577_TGAC_v2_gene16178	Tp57577_TGAC_v2_mRNA16736	Tp57577_TGAC_v2_mRNA16736	PTHR10566//PTHR10566:SF83 - CHAPERONE-ACTIVITY OF BC1 COMPLEX CABC1 -RELATED // SUBFAMILY NOT NAMED (1 of 1)	PF03109	PTHR10566:SF119,PTHR10566,PTHR10566:SF83	KOG1236	3.6.3.46	K08869	GO:0006468, GO:0005524, GO:0005524, GO:0016787, GO:0004672, GO:0010287, GO:0004672
Tp57577_TGAC_v2_gene32428	Tp57577_TGAC_v2_mRNA33516	Tp57577_TGAC_v2_mRNA33516	PF01476 - LysM domain (LysM) (1 of 22)	PF01476	PTHR34997:SF4,PTHR34997:SF1,PTHR34997				GO:0004568, GO:0008152
Tp57577_TGAC_v2_gene3724	Tp57577_TGAC_v2_mRNA3834	Tp57577_TGAC_v2_mRNA3834	PTHR33107:SF1 - DR4 PROTEIN-RELATED (1 of 14)	PF00197	PTHR33107:SF32,PTHR33107,PTHR33107:SF1				GO:0042542, GO:0001101, GO:0002238, GO:0012501, GO:0004866, GO:0042742, GO:0009751, GO:0002237, GO:0042493, GO:0004866, GO:0009611, GO:0051704, GO:0010951, GO:0005739, GO:0009725, GO:0009624, GO:0009636, GO:0009625, GO:0046677, GO:0009651
Tp57577_TGAC_v2_gene8950	Tp57577_TGAC_v2_mRNA9252	Tp57577_TGAC_v2_mRNA9252	PTHR33538:SF2 - PROTEIN GAMETE EXPRESSED 1 (1 of 2)		PTHR33538,PTHR33538:SF2			K18171	GO:0016021, GO:0042802, GO:0016021, GO:0009553, GO:0009793, GO:0009555, GO:0005887
Tp57577_TGAC_v2_gene32616	Tp57577_TGAC_v2_mRNA33715	Tp57577_TGAC_v2_mRNA33715	PTHR10334//PTHR10334:SF200 - CYSTEINE-RICH SECRETORY PROTEIN-RELATED // SUBFAMILY NOT NAMED (1 of 1)	PF00188	PTHR10334:SF397,PTHR10334:SF200,PTHR10334	KOG3017		K13449	GO:0005576, GO:0005615
Tp57577_TGAC_v2_gene22724	Tp57577_TGAC_v2_mRNA23503	Tp57577_TGAC_v2_mRNA23503							GO:0016021
Tp57577_TGAC_v2_gene14519	Tp57577_TGAC_v2_mRNA15003	Tp57577_TGAC_v2_mRNA15003	PF03078 - ATHILA ORF-1 family (ATHILA) (1 of 6)	PF03078					GO:0016021
Tp57577_TGAC_v2_gene38636	Tp57577_TGAC_v2_mRNA39941	Tp57577_TGAC_v2_mRNA39941
Tp57577_TGAC_v2_gene40270	Tp57577_TGAC_v2_mRNA41620	Tp57577_TGAC_v2_mRNA41620	KOG1546 - Metacaspase involved in regulation of apoptosis (1 of 12)	PF00656	PTHR48104:SF11,PTHR31773,PTHR31773:SF5	KOG1546	3.4.22.40, 3.4.99, 3.4.22.27, 3.4.22.34, 3.4.22.8, 3.4.22.41, 3.4.22.38, 3.4.22.15, 3.4.22.28, 3.4.22, 3.4.22.14, 3.4.22.16, 3.4.22.1	K22684	GO:0004197, GO:0008233, GO:0004197, GO:0006508, GO:0043068, GO:0006508
Tp57577_TGAC_v2_gene22093	Tp57577_TGAC_v2_mRNA22851	Tp57577_TGAC_v2_mRNA22851	4.4.1.11 - Methionine gamma-lyase / Methionine lyase (1 of 6)	PF00155	PTHR11808:SF55,PTHR11808,PTHR11808:SF76		4.4.1.11, 4.4.1.11	K01761	GO:0016829, GO:0030170, GO:0009058, GO:0019346, GO:0030170, GO:0016829
Tp57577_TGAC_v2_gene21176	Tp57577_TGAC_v2_mRNA21901	Tp57577_TGAC_v2_mRNA21901	atp-dependent helicase brm-like	PF00176,PF00271		KOG0387	3.6.4.12	K11647	GO:0008094, GO:0010199, GO:0043044, GO:0006355, GO:0005634, GO:0003682, GO:1900036, GO:0043044, GO:0005829, GO:0005524, GO:0040029, GO:0003677, GO:0005634, GO:1903798, GO:0004386, GO:0040029
Tp57577_TGAC_v2_gene20979	Tp57577_TGAC_v2_mRNA21695	Tp57577_TGAC_v2_mRNA21695	PTHR11040:SF48 - ZINC TRANSPORTER 10-RELATED (1 of 2)	PF02535	PTHR11040:SF48,PTHR11040	KOG1558		K14709	GO:0016021, GO:0005886, GO:0034755, GO:0071281, GO:0005385, GO:0005381, GO:0005802, GO:0016021, GO:0016020, GO:0005385, GO:0009617, GO:0030001, GO:0046873, GO:0055085, GO:0071577, GO:0051704, GO:0097366, GO:0071732, GO:0015675, GO:0071369, GO:0005768, GO:0015691, GO:0035690
Tp57577_TGAC_v2_gene23518	Tp57577_TGAC_v2_mRNA24326	Tp57577_TGAC_v2_mRNA24326	CCG-binding protein 1		PTHR36345,PTHR36345:SF1				GO:0005829, GO:0036033, GO:0009793, GO:0036033, GO:0010183, GO:0050832, GO:0005634, GO:0009507, GO:0010183
Tp57577_TGAC_v2_gene35463	Tp57577_TGAC_v2_mRNA36667	Tp57577_TGAC_v2_mRNA36667	K08235 - xyloglucan:xyloglucosyl transferase (E2.4.1.207) (1 of 25)	PF06955,PF00722	PTHR31062:SF147,PTHR31062,PTHR31062:SF23		2.4.1.207, 2.4.1.207	K08235,K14504	GO:0006073, GO:0010411, GO:0048046, GO:0005618, GO:0016762, GO:0016762, GO:0005618, GO:0004553, GO:0042546, GO:0048046, GO:0042546, GO:0071555, GO:0005975, GO:0071555, GO:0010411, GO:0004553
Tp57577_TGAC_v2_gene26496	Tp57577_TGAC_v2_mRNA27403	Tp57577_TGAC_v2_mRNA27403	PTHR10783:SF44 - SPX DOMAIN-CONTAINING PROTEIN 1-RELATED (1 of 2)	PF03105	PTHR10783,PTHR10783:SF44,PTHR45978:SF5	KOG1161			GO:0016036, GO:0080040, GO:0016036, GO:0070417, GO:0005634, GO:0005783
Tp57577_TGAC_v2_gene36736	Tp57577_TGAC_v2_mRNA37964	Tp57577_TGAC_v2_mRNA37964
Tp57577_TGAC_v2_gene119	Tp57577_TGAC_v2_mRNA119	Tp57577_TGAC_v2_mRNA119	Ulp1 protease family carboxy-terminal domain protein	PF02902					GO:0008234, GO:0006508, GO:0008233
Tp57577_TGAC_v2_gene40848	Tp57577_TGAC_v2_mRNA42203	Tp57577_TGAC_v2_mRNA42203	PTHR10209:SF168 - 2-OXOGLUTARATE (2OG) AND FE(II)-DEPENDENT OXYGENASE SUPERFAMILY PROTEIN-RELATED (1 of 32)		PTHR10209,PTHR10209:SF168,PTHR47991:SF84		1.14.11.31, 1.10.2003		GO:0046872, GO:0010150, GO:0016491, GO:0055114, GO:0016682
Tp57577_TGAC_v2_gene20348	Tp57577_TGAC_v2_mRNA21053	Tp57577_TGAC_v2_mRNA21053							GO:0006355, GO:0005634, GO:0006351, , GO:0003677
Tp57577_TGAC_v2_gene25298	Tp57577_TGAC_v2_mRNA26159	Tp57577_TGAC_v2_mRNA26159	PF02992//PF03004 - Transposase family tnp2 (Transposase_21) // Plant transposase (Ptta/En/Spm family) (Transposase_24) (1 of 1)	PF03004,PF02992	PTHR10775,PTHR10775:SF147				GO:0008234, GO:0008234, GO:0006508, GO:0008233
Tp57577_TGAC_v2_gene34054	Tp57577_TGAC_v2_mRNA35201	Tp57577_TGAC_v2_mRNA35201	PTHR31719:SF40 - NAC TRANSCRIPTION FACTOR 29 (1 of 3)	PF02365	PTHR31719,PTHR31719:SF40,PTHR31719:SF178				GO:0003700, GO:0006355, GO:0005634, GO:0006351, GO:0006355, GO:0009908, GO:0003677, GO:0010150, GO:0005634, GO:0009793, GO:0009825, GO:0003677, GO:0009835
Tp57577_TGAC_v2_gene32853	Tp57577_TGAC_v2_mRNA33957	Tp57577_TGAC_v2_mRNA33957	5.4.99.39 - Beta-amyrin synthase / 2,3-oxidosqualene beta-amyrin cyclase (1 of 13)	PF00432	PTHR11764:SF16,PTHR11764:SF58,PTHR11764		5.4.99.53, 5.4.99.52, 5.4.99.7, 5.4.99.40, 5.4.99, 4.2.1.124, 5.4.99.39, 5.4.99.57, 5.4.99.31, 5.4.99.39, 5.4.99.55, 5.4.99.56, 5.4.99.54, 5.4.99.41, 5.4.99.36	K15813	GO:0042300, GO:0080011, GO:0034075, GO:0000250, GO:0048364, GO:0042299, GO:0003824, GO:0009506, GO:0010686, GO:0005783, GO:0016866, GO:0016104, GO:0051746, GO:0010263, GO:0005811, GO:0042335, GO:0080003, GO:0019745, GO:0034074
Tp57577_TGAC_v2_gene323	Tp57577_TGAC_v2_mRNA324	Tp57577_TGAC_v2_mRNA324	PTHR33790:SF1 - PROTEIN EARLY RESPONSIVE TO DEHYDRATION 15 (1 of 3)		PTHR33790:SF1,PTHR33790,PTHR33790:SF10				GO:0009414, GO:0009644, GO:0009644, GO:0005737, GO:0009617, GO:0051704, GO:0009617
Tp57577_TGAC_v2_gene21107	Tp57577_TGAC_v2_mRNA21830	Tp57577_TGAC_v2_mRNA21830							GO:0016021
Tp57577_TGAC_v2_gene6900	Tp57577_TGAC_v2_mRNA7143	Tp57577_TGAC_v2_mRNA7143	KOG2615 - Permease of the major facilitator superfamily (1 of 7)	PF07690	PTHR23504:SF90,PTHR23504:SF29,PTHR23504	KOG2615			GO:0016021, GO:0016021, GO:0090333, GO:0022821, GO:0005886, GO:0071805, GO:0009705, GO:0098656, GO:0055085
Tp57577_TGAC_v2_gene34829	Tp57577_TGAC_v2_mRNA36017	Tp57577_TGAC_v2_mRNA36017	PTHR27007:SF27 - L-TYPE LECTIN-DOMAIN CONTAINING RECEPTOR KINASE S.4 (1 of 3)	PF07714,PF00139	PTHR27007,PTHR27007:SF302,PTHR27007:SF27	KOG1187	2.7.11.1, 2.7.11, 2.7.11.30	K04733	GO:0042742, GO:0016021, GO:0006468, GO:0016021, GO:0005524, GO:0005524, GO:0007178, GO:0005886, GO:0030246, GO:0051704, GO:0004675, GO:0002229, GO:0030246, GO:0006468, GO:0004672
Tp57577_TGAC_v2_gene3475	Tp57577_TGAC_v2_mRNA3573	Tp57577_TGAC_v2_mRNA3573	Nucleic acid-binding protein (NCR)		PTHR31681,PTHR31681:SF9,PTHR31681:SF34				GO:0005634, GO:0006351, GO:0003700, , GO:0043565
Tp57577_TGAC_v2_gene11673	Tp57577_TGAC_v2_mRNA12049	Tp57577_TGAC_v2_mRNA12049	PF03181 - BURP domain (BURP) (1 of 36)	PF03181	PTHR31458,PTHR31458:SF2				GO:0016021, GO:0016020, GO:0016021
Tp57577_TGAC_v2_gene9519	Tp57577_TGAC_v2_mRNA9839	Tp57577_TGAC_v2_mRNA9839	PF03101//PF10551 - FAR1 DNA-binding domain (FAR1) // MULE transposase domain (MULE) (1 of 21)	PF03101,PF10551	PTHR31669:SF232,PTHR31669,PTHR31669:SF41			K17604	GO:0003676, GO:0006355, GO:0006355, GO:0008270, GO:0008270
Tp57577_TGAC_v2_gene12864	Tp57577_TGAC_v2_mRNA13284	Tp57577_TGAC_v2_mRNA13284	PTHR32227:SF127 - CARBOHYDRATE-BINDING X8 DOMAIN-CONTAINING PROTEIN (1 of 5)	PF07983	PTHR32227,PTHR31044:SF98,PTHR32227:SF127		3.2.1.39, 2.7.7.6	K03006	GO:0046658, , GO:0004553, GO:0030247
Tp57577_TGAC_v2_gene32234	Tp57577_TGAC_v2_mRNA33311	Tp57577_TGAC_v2_mRNA33311	PF00646//PF08387 - F-box domain (F-box) // FBD (FBD) (1 of 23)	PF00646,PF08387	PTHR32212:SF336,PTHR32212				GO:0005515, GO:0016021, GO:0005515
Tp57577_TGAC_v2_gene18936	Tp57577_TGAC_v2_mRNA19593	Tp57577_TGAC_v2_mRNA19593	PTHR27009:SF21 - PR5-LIKE RECEPTOR KINASE-RELATED (1 of 48)	PF00069	PTHR27009:SF166,PTHR27009:SF21,PTHR27009	KOG1187	3.1.4.46, 2.7.2011	K04733	GO:0004674, GO:0016021, GO:0006468, GO:0016021, GO:0005524, GO:0005524, GO:0004674, GO:0006468, GO:0004672
Tp57577_TGAC_v2_gene39623	Tp57577_TGAC_v2_mRNA40966	Tp57577_TGAC_v2_mRNA40966	PTHR21495:SF15 - DIRIGENT PROTEIN 15-RELATED (1 of 6)	PF03018	PTHR21495,PTHR21495:SF163,PTHR21495:SF15				GO:0048046
Tp57577_TGAC_v2_gene26811	Tp57577_TGAC_v2_mRNA27728	Tp57577_TGAC_v2_mRNA27728	PTHR32411:SF43 - CYSTEINE-RICH REPEAT SECRETORY PROTEIN 55 (1 of 1)	PF01657	PTHR32411:SF43,PTHR32411:SF55,PTHR32411			K04733	GO:0016301, GO:0016301, GO:0080167, GO:0016310
Tp57577_TGAC_v2_gene28559	Tp57577_TGAC_v2_mRNA29522	Tp57577_TGAC_v2_mRNA29522	PTHR22814:SF73 - COPPER TRANSPORT PROTEIN CCH (1 of 3)		PTHR22814,PTHR22814:SF73,PTHR22814:SF310			K07213	GO:0046686, GO:0046872, GO:0048046, GO:0006878, GO:0046872, GO:0019904, GO:0030001, GO:0030001, GO:0016531, GO:0009507, GO:0009651
Tp57577_TGAC_v2_gene11980	Tp57577_TGAC_v2_mRNA12372	Tp57577_TGAC_v2_mRNA12372	PTHR31236:SF2 - DEHYDRATION-RESPONSIVE PROTEIN RD22 (1 of 17)	PF03181	PTHR31236:SF2,PTHR31236				GO:0005802, GO:0005802, GO:0005768, GO:0009651, GO:0005768, GO:0009651
Tp57577_TGAC_v2_gene3339	Tp57577_TGAC_v2_mRNA3435	Tp57577_TGAC_v2_mRNA3435	PTHR10353:SF46 - BETA-GLUCOSIDASE 41-RELATED (1 of 4)	PF00232	PTHR10353:SF46,PTHR10353,PTHR10353:SF148		3.2.1.21, 3.2.1.21	K01188	GO:0005975, GO:1901657, GO:0004553, GO:0008422, GO:0009505, GO:0004553, GO:0005975
Tp57577_TGAC_v2_gene21272	Tp57577_TGAC_v2_mRNA22002	Tp57577_TGAC_v2_mRNA22002	PF12776 - Myb/SANT-like DNA-binding domain (Myb_DNA-bind_3) (1 of 37)	PF12776	PTHR31704,PTHR31704:SF38,PTHR31704:SF9			K05909	GO:0003677, GO:0003677
Tp57577_TGAC_v2_gene22563	Tp57577_TGAC_v2_mRNA23338	Tp57577_TGAC_v2_mRNA23338	PF03514 - GRAS domain family (GRAS) (1 of 59)	PF03514	PTHR31636,PTHR31636:SF48,PTHR31636:SF232			K14494	GO:0003700, GO:0006355, GO:0001101, GO:0005634, GO:0006351, GO:0006355, GO:0009739, GO:0043565, GO:0005634
Tp57577_TGAC_v2_gene31083	Tp57577_TGAC_v2_mRNA32129	Tp57577_TGAC_v2_mRNA32129	PF07727//PF13976 - Reverse transcriptase (RNA-dependent DNA polymerase) (RVT_2) // GAG-pre-integrase domain (gag_pre-integrs) (1 of 4)	PF13976,PF07727	PTHR11439,PTHR45895:SF71,PTHR45895		2.7.7.49, 1.2.1.27, 2.7.7.49		GO:0004491, GO:0003676, GO:0003964, GO:0006278, GO:0015074, GO:0003676, GO:0055114, GO:0008270, GO:0008270
Tp57577_TGAC_v2_gene14803	Tp57577_TGAC_v2_mRNA15298	Tp57577_TGAC_v2_mRNA15298	PTHR11588//PTHR11588:SF118 - TUBULIN // SUBFAMILY NOT NAMED (1 of 2)	PF00091	PTHR11588,PTHR11588:SF332,PTHR11588:SF118		3.6.1.15	K07375	GO:0005525, GO:0007017, GO:0005200, GO:0003924, GO:0003924, GO:0005874, GO:0007017, GO:0005200, GO:0007010, GO:0005525, GO:0005874
Tp57577_TGAC_v2_gene20524	Tp57577_TGAC_v2_mRNA21230	Tp57577_TGAC_v2_mRNA21230	Pathogenesis-related protein R minor form	PF00314	PTHR31048:SF114,PTHR31048,PTHR31048:SF36				GO:0009651, GO:0009817, GO:0005576
Tp57577_TGAC_v2_gene36833	Tp57577_TGAC_v2_mRNA38067	Tp57577_TGAC_v2_mRNA38067	PTHR33146:SF4 - ENDONUCLEASE 1 (1 of 1)	PF02265	PTHR33146,PTHR33146:SF14,PTHR33146:SF4		3.1.26, 3.1.30, 3.1.30.1		GO:0090502, GO:0003676, GO:0006308, GO:0004519, GO:0080187, GO:0003676, GO:0010150, GO:0043765, GO:0004519, GO:0000014, GO:0006308, GO:0005576, GO:0090305, GO:0016891
Tp57577_TGAC_v2_gene17999	Tp57577_TGAC_v2_mRNA18626	Tp57577_TGAC_v2_mRNA18626	K09874 - aquaporin NIP (NIP) (1 of 11)	PF00230	PTHR45724:SF42,PTHR19139:SF144,PTHR19139	KOG0223		K09874	GO:0016021, GO:0055085, GO:0006855, GO:0006833, GO:0016021, GO:0015129, GO:0016020, GO:0015700, GO:0046685, GO:0005215, GO:0015250, GO:0015267, GO:0015105, GO:0001666, GO:0006810, GO:0005887, GO:0031347, GO:0015267, GO:0005783, GO:0035873, GO:0080170
Tp57577_TGAC_v2_gene9142	Tp57577_TGAC_v2_mRNA9448	Tp57577_TGAC_v2_mRNA9448	PTHR33646:SF2 - F20H23.8 PROTEIN-RELATED (1 of 2)		PTHR33646:SF2,PTHR33646				GO:0016021, GO:0016021
Tp57577_TGAC_v2_gene2292	Tp57577_TGAC_v2_mRNA2354	Tp57577_TGAC_v2_mRNA2354	PF00892 - EamA-like transporter family (EamA) (1 of 79)	PF00892	PTHR31218,PTHR31218:SF258,PTHR31218:SF64				GO:0099568, GO:0016021, GO:0016021, GO:0022857, GO:0055085, GO:0016020, GO:0009734, GO:0005886, GO:0022857, GO:0005887, GO:0005938
Tp57577_TGAC_v2_gene11232	Tp57577_TGAC_v2_mRNA11594	Tp57577_TGAC_v2_mRNA11594			PTHR31110:SF2,PTHR31110,PTHR31110:SF7				GO:0016021, GO:0006096, , GO:0004347, GO:0006094
Tp57577_TGAC_v2_gene7359	Tp57577_TGAC_v2_mRNA7612	Tp57577_TGAC_v2_mRNA7612	Replication factor-A carboxy-terminal domain protein					K07466	GO:0004386
Tp57577_TGAC_v2_gene35472	Tp57577_TGAC_v2_mRNA36676	Tp57577_TGAC_v2_mRNA36676	PTHR11017//PTHR11017:SF162 - LEUCINE-RICH REPEAT-CONTAINING PROTEIN // SUBFAMILY NOT NAMED (1 of 70)	PF13676,PF00931	PTHR11017:SF162,PTHR11017:SF243,PTHR11017	KOG4658			GO:0005515, GO:0043531, GO:0007165, GO:0007165, GO:0003677, GO:0016787, GO:0043531, GO:0005515
Tp57577_TGAC_v2_gene33756	Tp57577_TGAC_v2_mRNA34894	Tp57577_TGAC_v2_mRNA34894	PTHR10795//PTHR10795:SF353 - PROPROTEIN CONVERTASE SUBTILISIN/KEXIN // SUBFAMILY NOT NAMED (1 of 2)	PF02225,PF05922,PF00082	PTHR10795,PTHR10795:SF353,PTHR10795:SF637		3.4.21.39, 3.4.21.41, 3.4.21.78, 3.4.21.62, 3.4.21.9, 3.4.21.54, 3.4.21.88, 3.4.21.92, 3.4.21.94, 3.4.21.5, 3.4.21.47, 3.4.21.69, 3.4.21.26, 3.4.21.38, 3.4.19.1, 3.4.99, 3.4.21.89, 3.4.21.20, 3.4.21.59, 3.4.21, 3.4.24.34, 3.4.21.75, 3.4.21.102, 3.4.21.48, 3.4.21.61, 3.4.21.71, 3.4.21.45, 3.4.21.73, 3.4.21.34, 3.4.21.35, 3.4.21.53, 3.4.21.46, 3.4.21.22, 3.4.21.21, 3.4.21.43, 3.4.21.1, 3.4.14.10, 3…		GO:0004252, GO:0004252, GO:0006508, GO:0006508
Tp57577_TGAC_v2_gene28137	Tp57577_TGAC_v2_mRNA29090	Tp57577_TGAC_v2_mRNA29090	PTHR11439//PTHR11439:SF185 - GAG-POL-RELATED RETROTRANSPOSON // SUBFAMILY NOT NAMED (1 of 271)		PTHR11439,PTHR11439:SF185,PTHR34222:SF50		3.2.1.23, 2.7.7.49	K03515	GO:0004565, GO:0003676, GO:0005618, GO:0005773, GO:0015074
Tp57577_TGAC_v2_gene32094	Tp57577_TGAC_v2_mRNA33167	Tp57577_TGAC_v2_mRNA33167	Pre-mRNA-splicing factor ATP-dependent RNA helicase DEAH1	PF00271,PF04408,PF07717	PTHR18934:SF208		3.6.4.13, 3.6.4.13	K12813	GO:0005524, GO:0004386
Tp57577_TGAC_v2_gene10995	Tp57577_TGAC_v2_mRNA11353	Tp57577_TGAC_v2_mRNA11353	disease resistance protein (CC-NBS-LRR class) family protein	PF01637	PTHR33463,PTHR33463:SF104	KOG4658		K13459	GO:0043531
Tp57577_TGAC_v2_gene7893	Tp57577_TGAC_v2_mRNA8165	Tp57577_TGAC_v2_mRNA8165	1.13.11.58 - Linoleate 9S-lipoxygenase / Linoleate 9-lipoxygenase (1 of 23)	PF01477,PF00305	PTHR11771,PTHR11771:SF48,PTHR11771:SF122		1.13.11, 1.13.11.58, 1.13.11.12, 1.13.11.58	K15718	GO:0005515, GO:0055114, GO:0046872, GO:0046872, GO:0016702, GO:0005515, GO:0031408, GO:0034440, GO:0016702, GO:0031408
Tp57577_TGAC_v2_gene3727	Tp57577_TGAC_v2_mRNA3837	Tp57577_TGAC_v2_mRNA3837	PTHR33107:SF1 - DR4 PROTEIN-RELATED (1 of 14)	PF00197	PTHR33107,PTHR33107:SF1,PTHR33107:SF36				GO:0042542, GO:0001101, GO:0002238, GO:0012501, GO:0004866, GO:0042742, GO:0009751, GO:0002237, GO:0042493, GO:0004866, GO:0009611, GO:0051704, GO:0010951, GO:0005739, GO:0009725, GO:0009624, GO:0009636, GO:0009625, GO:0046677, GO:0009651
Tp57577_TGAC_v2_gene25603	Tp57577_TGAC_v2_mRNA26479	Tp57577_TGAC_v2_mRNA26479	Adenosinetriphosphatase		PTHR36782		3.6.1.3,		GO:0016021
Tp57577_TGAC_v2_gene21869	Tp57577_TGAC_v2_mRNA22620	Tp57577_TGAC_v2_mRNA22620	PTHR14140 - E3 UBIQUITIN-PROTEIN LIGASE UHRF-RELATED (1 of 9)	PF02182	PTHR14140:SF42,PTHR14140		2.3.2.27, 2.1.1.43	K10638	GO:0005634, GO:0016874, GO:0010216, GO:0005720, GO:0046872, GO:0061630, GO:0016567, GO:0042393
Tp57577_TGAC_v2_gene36404	Tp57577_TGAC_v2_mRNA37626	Tp57577_TGAC_v2_mRNA37626
Tp57577_TGAC_v2_gene7363	Tp57577_TGAC_v2_mRNA7616	Tp57577_TGAC_v2_mRNA7616	Retrotrans_gag domain-containing protein		PTHR48154:SF1,PTHR48154				GO:0016021, GO:0016020, GO:0016021
Tp57577_TGAC_v2_gene27023	Tp57577_TGAC_v2_mRNA27948	Tp57577_TGAC_v2_mRNA27948	PF14214 - Helitron helicase-like domain at N-terminus (Helitron_like_N) (1 of 36)	PF14214	PTHR10492,PTHR45786:SF11		3.6.1.15, 3.6.1.3, 3.6.4.12		GO:0004386, GO:0004386
Tp57577_TGAC_v2_gene31236	Tp57577_TGAC_v2_mRNA32288	Tp57577_TGAC_v2_mRNA32288	3.2.1.15 - Polygalacturonase / Pectinase (1 of 96)		PTHR33928:SF5,PTHR33928,PTHR33928:SF1		3.2.1.15, 3.2.1.15		GO:0008152, GO:0016021, GO:0016021, GO:0004650
Tp57577_TGAC_v2_gene29491	Tp57577_TGAC_v2_mRNA30503	Tp57577_TGAC_v2_mRNA30503	K06444 - lycopene epsilon-cyclase (lcyE, crtL2) (1 of 2)	PF05834	PTHR13789,PTHR39757:SF3,PTHR13789:SF207		5.5.1.18, 5.5.1.18	K06444	GO:0016021, GO:0016123, GO:0016117, GO:0045435, GO:0016705, GO:0055114, GO:0016853, GO:0016117, GO:0016705
Tp57577_TGAC_v2_gene14964	Tp57577_TGAC_v2_mRNA15463	Tp57577_TGAC_v2_mRNA15463	PTHR11615//PTHR11615:SF113 - NITRATE, FROMATE, IRON DEHYDROGENASE // SUBFAMILY NOT NAMED (1 of 1)	PF04535	PTHR11615:SF113,PTHR11615,PTHR11615:SF224				GO:0016021, GO:0016021, GO:0005886, GO:0005886, GO:0051539
Tp57577_TGAC_v2_gene12656	Tp57577_TGAC_v2_mRNA13069	Tp57577_TGAC_v2_mRNA13069	PTHR27008:SF16 - LEUCINE-RICH REPEAT PROTEIN KINASE-LIKE PROTEIN-RELATED (1 of 3)	PF08263,PF00069	PTHR27008,PTHR27008:SF16,PTHR48007:SF20	KOG1187	2.7.11.1, 2.7.11.1, 2.7.11	K04733	GO:0006468, GO:0016021, GO:0042802, GO:0005524, GO:0016021, GO:0005737, GO:0005524, GO:0009506, GO:0004674, GO:0005886, GO:0010183, GO:0080092, GO:0004672, GO:0090404, GO:0006468, GO:0004672
Tp57577_TGAC_v2_gene13841	Tp57577_TGAC_v2_mRNA14299	Tp57577_TGAC_v2_mRNA14299	PTHR10442 - 40S RIBOSOMAL PROTEIN S21 (1 of 2)	PF01249	PTHR10442,PTHR10442:SF13			K02971	GO:0022627, GO:0006412, GO:0003735, GO:0005622, GO:0006412, GO:0005840, GO:0003735, GO:0000461, GO:0000447, GO:0005634
Tp57577_TGAC_v2_gene19306	Tp57577_TGAC_v2_mRNA19976	Tp57577_TGAC_v2_mRNA19976
Tp57577_TGAC_v2_gene17030	Tp57577_TGAC_v2_mRNA17616	Tp57577_TGAC_v2_mRNA17616	PF00847 - AP2 domain (AP2) (1 of 162)	PF00847	PTHR31190:SF262,PTHR31190			K09286	GO:0003700, GO:0048510, GO:0006355, GO:0005634, GO:0001101, GO:0009749, GO:0006351, GO:0003700, GO:0006355, GO:0006970, GO:0009788, GO:1902074, GO:0003677, GO:0005634, GO:0051704, GO:0050832, GO:0003677, GO:0045893
Tp57577_TGAC_v2_gene10252	Tp57577_TGAC_v2_mRNA10594	Tp57577_TGAC_v2_mRNA10594	PTHR31972:SF16 - EXPRESSED PROTEIN (1 of 1)	PF05910	PTHR31972,PTHR31972:SF16				GO:0016021, GO:0008137, GO:0042773
Tp57577_TGAC_v2_gene40458	Tp57577_TGAC_v2_mRNA41811	Tp57577_TGAC_v2_mRNA41811	PTHR19446//PTHR19446:SF368 - REVERSE TRANSCRIPTASES // SUBFAMILY NOT NAMED (1 of 33)	PF00078	PTHR19446,PTHR19446:SF368,PTHR33116:SF33		2.7.7.49		GO:0016301, GO:0016301, GO:0016310
Tp57577_TGAC_v2_gene30532	Tp57577_TGAC_v2_mRNA31567	Tp57577_TGAC_v2_mRNA31567	K16285 - RING/U-box domain-containing protein (XERICO) (1 of 2)	PF13639	PTHR47258:SF3,PTHR14155	KOG2930	2.3.2.27	K16285	GO:0005515, GO:0016021, GO:0016021, GO:0003824, GO:0047484, GO:0061630, GO:0043161, GO:0008270, GO:0008270, GO:0009651, GO:0016567, GO:0009789
Tp57577_TGAC_v2_gene39463	Tp57577_TGAC_v2_mRNA40805	Tp57577_TGAC_v2_mRNA40805	PTHR31223:SF17 - CYTOKININ RIBOSIDE 5'-MONOPHOSPHATE PHOSPHORIBOHYDROLASE LOG3-RELATED (1 of 4)	PF03641	PTHR31223:SF65,PTHR31223,PTHR31223:SF17			K06966,K22522	GO:0005634, GO:0005829, GO:0016787, GO:0016787
Tp57577_TGAC_v2_gene14885	Tp57577_TGAC_v2_mRNA15382	Tp57577_TGAC_v2_mRNA15382	PF13947 - Wall-associated receptor kinase galacturonan-binding (GUB_WAK_bind) (1 of 75)	PF13947	PTHR27009:SF19,PTHR33138:SF30,PTHR27009		2.7.11.1	K04733	GO:0030247, GO:0016301, GO:0016301, GO:0030247, GO:0016310
Tp57577_TGAC_v2_gene26582	Tp57577_TGAC_v2_mRNA27490	Tp57577_TGAC_v2_mRNA27490	PTHR33076:SF6 - NON-SPECIFIC LIPID-TRANSFER PROTEIN 15 (1 of 9)		PTHR33076,PTHR33076:SF143,PTHR33076:SF6				GO:0006869, GO:0016020, GO:0006869, GO:0008289, GO:0008289
Tp57577_TGAC_v2_gene29418	Tp57577_TGAC_v2_mRNA30430	Tp57577_TGAC_v2_mRNA30430	PTHR24096:SF253 - 4-COUMARATE--COA LIGASE-LIKE 6 (1 of 2)	PF13193,PF00501	PTHR24096:SF253,PTHR24096:SF261,PTHR24096	KOG1176	6.2.1.12	K01904	GO:0006744, GO:0016021, GO:0016874, GO:0016021, GO:0016405, GO:0005777, GO:0008152, GO:0003824
Tp57577_TGAC_v2_gene13026	Tp57577_TGAC_v2_mRNA13457	Tp57577_TGAC_v2_mRNA13457	PF07714//PF07727//PF11721 - Protein tyrosine kinase (Pkinase_Tyr) // Reverse transcriptase (RNA-dependent DNA polymerase) (RVT_2) // Di-glucose binding within endoplasmic reticulum (Malectin) (1 of 1)	PF07727,PF07714,PF11721	PTHR27006,PTHR27006:SF11,PTHR27006:SF439	KOG1187	2.7.11.1, 2.7.2011	K04733	GO:0016021, GO:0016021, GO:0005524, GO:0009861, GO:0005524, GO:0004674, GO:0009506, GO:0005886, GO:0051704, GO:0045088, GO:0006468, GO:0046777, GO:0004672
Tp57577_TGAC_v2_gene4624	Tp57577_TGAC_v2_mRNA4773	Tp57577_TGAC_v2_mRNA4773	PTHR33264:SF5 - EXPRESSED PROTEIN-RELATED (1 of 4)		PTHR33264:SF5,PTHR33264:SF41,PTHR33264				GO:0016021, GO:0016021
Tp57577_TGAC_v2_gene31868	Tp57577_TGAC_v2_mRNA32935	Tp57577_TGAC_v2_mRNA32935	nodulin MtN21/EamA-like transporter family protei	PF00892	PTHR31218,PTHR31218:SF258,PTHR31218:SF64				GO:0099568, GO:0016021, GO:0016021, GO:0022857, GO:0009734, GO:0022857, GO:0005887, GO:0005938
Tp57577_TGAC_v2_gene17763	Tp57577_TGAC_v2_mRNA18383	Tp57577_TGAC_v2_mRNA18383	PTHR23273 - REPLICATION FACTOR A 1, RFA1 (1 of 71)	PF08646	PTHR23273:SF57,PTHR23273			K07466	GO:0016021, GO:0016021
Tp57577_TGAC_v2_gene23688	Tp57577_TGAC_v2_mRNA24499	Tp57577_TGAC_v2_mRNA24499	K16292 - KDEL-tailed cysteine endopeptidase [EC:3.4.22.-] (CEP, CYSEP) (1 of 6)	PF08246,PF00112	PTHR12411,PTHR12411:SF711,PTHR12411:SF297	KOG1543	3.4.22.33, 3.4.22.40, 3.4.99, 3.4.22.27, 3.4.22.34, 3.4.22.8, 3.4.22.41, 3.4.22.38, 3.4.22.15, 3.4.22.28, 3.4.22, 3.4.22.14, 3.4.22.16, 3.4.22.1	K16292	GO:0005783, GO:0016021, GO:0051603, GO:0000325, GO:0048658, GO:0005615, GO:0005764, GO:0008234, GO:0004197, GO:0051704, GO:0009555, GO:0050832, GO:0009626, GO:0009505, GO:0010623, GO:0006508
Tp57577_TGAC_v2_gene39060	Tp57577_TGAC_v2_mRNA40390	Tp57577_TGAC_v2_mRNA40390			PTHR36001:SF1,PTHR36001,PTHR36001:SF2			K10374	GO:0016021
Tp57577_TGAC_v2_gene18353	Tp57577_TGAC_v2_mRNA18993	Tp57577_TGAC_v2_mRNA18993	PTHR27002:SF100 - G-TYPE LECTIN S-RECEPTOR-LIKE SERINE/THREONINE-PROTEIN KINASE RKS1 (1 of 9)	PF07714	PTHR27002:SF100,PTHR27002:SF747,PTHR27002		2.7.11.1, 2.7.2011	K04733	GO:0004674, GO:0048544, GO:0006468, GO:0016021, GO:0005524, GO:0005524, GO:0004674, GO:0005886, GO:0030246, GO:0005516, GO:0006468, GO:0004672
Tp57577_TGAC_v2_gene2643	Tp57577_TGAC_v2_mRNA2715	Tp57577_TGAC_v2_mRNA2715	2.4.1.123 - Inositol 3-alpha-galactosyltransferase / UDP-alpha-D-galactose:myo-inositol 3-alpha-D-galactosyltransferase (1 of 4)	PF01501	PTHR11183,PTHR11183:SF118,PTHR11183:SF59		2.4.1.186, 2.4.1.123, 2.4.1.123	K18819	GO:0047216, GO:0005536, GO:0005978, GO:0047216, GO:0008466, GO:0070417, GO:0016757, GO:0006012, GO:0006012, GO:0071465
Tp57577_TGAC_v2_gene30992	Tp57577_TGAC_v2_mRNA32038	Tp57577_TGAC_v2_mRNA32038	PTHR10334//PTHR10334:SF229 - CYSTEINE-RICH SECRETORY PROTEIN-RELATED // SUBFAMILY NOT NAMED (1 of 1)	PF00188	PTHR10334:SF417,PTHR10334:SF229,PTHR10334			K20412	GO:0005576, GO:0005615
Tp57577_TGAC_v2_gene19189	Tp57577_TGAC_v2_mRNA19852	Tp57577_TGAC_v2_mRNA19852	PTHR31707:SF47 - PLANT INVERTASE/PECTIN METHYLESTERASE INHIBITOR DOMAIN-CONTAINING PROTEIN (1 of 1)	PF04043	PTHR31080:SF239,PTHR31707:SF47,PTHR31707		3.1.1.11, 3.1.1.1, 3.1.1.11		GO:0004857, GO:0043086, GO:0046910, GO:0030599
Tp57577_TGAC_v2_gene10946	Tp57577_TGAC_v2_mRNA11304	Tp57577_TGAC_v2_mRNA11304	PTHR33076:SF6 - NON-SPECIFIC LIPID-TRANSFER PROTEIN 15 (1 of 9)		PTHR33076,PTHR33076:SF143,PTHR33076:SF6				GO:0006869, GO:0016020, GO:0006869, GO:0008289, GO:0008289
Tp57577_TGAC_v2_gene400	Tp57577_TGAC_v2_mRNA401	Tp57577_TGAC_v2_mRNA401	PTHR14155:SF83 - RING/U-BOX DOMAIN-CONTAINING PROTEIN (1 of 2)	PF13639	PTHR14155:SF83,PTHR14155,PTHR46225:SF1	KOG2930			GO:0005515, GO:0016021, GO:0016874, , GO:0008270
Tp57577_TGAC_v2_gene7238	Tp57577_TGAC_v2_mRNA7490	Tp57577_TGAC_v2_mRNA7490	PF14299 - Phloem protein 2 (PP2) (1 of 30)	PF14299	PTHR32278:SF11,PTHR32278				GO:0030246, GO:0016021
Tp57577_TGAC_v2_gene38999	Tp57577_TGAC_v2_mRNA40325	Tp57577_TGAC_v2_mRNA40325	PF00304 - Gamma-thionin family (Gamma-thionin) (1 of 15) (NCR)	PF00304	PTHR33147:SF56,PTHR33147			K20727	GO:0006952, GO:0006952
Tp57577_TGAC_v2_gene20738	Tp57577_TGAC_v2_mRNA21450	Tp57577_TGAC_v2_mRNA21450	PF00407 - Pathogenesis-related protein Bet v I family (Bet_v_1) (1 of 29)	PF00407	PTHR31213:SF88,PTHR31213,PTHR31213:SF11				GO:0009607, GO:0009607, GO:0005737, GO:0006952, GO:0004864, GO:0080163, GO:0005634, GO:0006952, GO:0009738, GO:0010427, GO:0032515, GO:0038023
Tp57577_TGAC_v2_gene32625	Tp57577_TGAC_v2_mRNA33724	Tp57577_TGAC_v2_mRNA33724	K13449 - pathogenesis-related protein 1 (PR1) (1 of 6)	PF00188	PTHR10334:SF231,PTHR10334:SF436,PTHR10334	KOG3017		K13449	GO:0005576, GO:0005615
Tp57577_TGAC_v2_gene22914	Tp57577_TGAC_v2_mRNA23697	Tp57577_TGAC_v2_mRNA23697	PTHR11926//PTHR11926:SF280 - GLUCOSYL/GLUCURONOSYL TRANSFERASES // SUBFAMILY NOT NAMED (1 of 15)	PF00201	PTHR11926:SF280,PTHR11926:SF1382,PTHR11926		2.4.1.324, 2.4.1.17, 2.4.1.324	K21374	GO:0015020, GO:0016021, GO:0016758, GO:0080043, GO:0043231, GO:0008152, GO:0080044
Tp57577_TGAC_v2_gene17691	Tp57577_TGAC_v2_mRNA18308	Tp57577_TGAC_v2_mRNA18308							GO:0016021
Tp57577_TGAC_v2_gene26880	Tp57577_TGAC_v2_mRNA27797	Tp57577_TGAC_v2_mRNA27797	K13260 - isoflavone 2'-hydroxylase (CYP81E1_7) (1 of 3)	PF00067	PTHR24298:SF836,PTHR24298:SF61,PTHR24298		1.14.13.89, 1.14.14.32, 1.14.13.53, 1.14.14.1, 1.14.13.89, 1.14.13, 1.14.14.19	K13260	GO:0004497, GO:0052544, GO:0016021, GO:0055114, GO:0016705, GO:0016709, GO:0050832, GO:0020037, GO:0009682, GO:0016021, GO:0009759, GO:0016705, GO:0002213, GO:0051704, GO:0004497, GO:0005783, GO:0098542, GO:0020037, GO:0005506, GO:0055114, GO:0071456, GO:0005506
Tp57577_TGAC_v2_gene31914	Tp57577_TGAC_v2_mRNA32983	Tp57577_TGAC_v2_mRNA32983	IMP dehydrogenase/GMP reductase putative	PF10536					GO:0016021
Tp57577_TGAC_v2_gene15896	Tp57577_TGAC_v2_mRNA16437	Tp57577_TGAC_v2_mRNA16437	5.2.1.8 - Peptidylprolyl isomerase / Rotamase (1 of 81)		PTHR10516:SF433		5.2.1.8, 5.2.1.8	K09571	GO:0003755, GO:0003755, GO:0005773, GO:0061077, GO:0005528, GO:0070370, GO:0000413
Tp57577_TGAC_v2_gene37665	Tp57577_TGAC_v2_mRNA38928	Tp57577_TGAC_v2_mRNA38928	PTHR31839:SF0 - DEHYDRATION-RESPONSIVE ELEMENT-BINDING PROTEIN 1E-RELATED (1 of 3)	PF00847	PTHR31839:SF0,PTHR31839,PTHR31839:SF26			K09286	GO:0003700, GO:0048510, GO:0006355, GO:0005634, GO:0009414, GO:0051510, GO:0006351, GO:0003700, GO:0006355, GO:0010371, GO:0019760, GO:0000976, GO:0003677, GO:0005634, GO:0050826, GO:0009408, GO:0046885, GO:0003677
Tp57577_TGAC_v2_gene2897	Tp57577_TGAC_v2_mRNA2979	Tp57577_TGAC_v2_mRNA2979	PF00612//PF02179 - IQ calmodulin-binding motif (IQ) // BAG domain (BAG) (1 of 3)	PF00612,PF02179	PTHR33322:SF6,PTHR33322:SF4,PTHR33322				GO:0005515, GO:0051087, GO:0051087, GO:0043207, GO:0006457, GO:0009266, GO:0009506
Tp57577_TGAC_v2_gene24444	Tp57577_TGAC_v2_mRNA25283	Tp57577_TGAC_v2_mRNA25283	PF07168 - Ureide permease (Ureide_permease) (1 of 3)	PF07168	PTHR31081:SF4,PTHR31081,PTHR31081:SF19				GO:0019856, GO:0016021, GO:0042907, GO:0016021, GO:0042906, GO:1902600, GO:0043100, GO:1903791, GO:0005886, GO:0022857, GO:0071705, GO:0006855, GO:1904823, GO:0005274, GO:0015505, GO:0015720, GO:0009507, GO:0042910
Tp57577_TGAC_v2_gene27428	Tp57577_TGAC_v2_mRNA28369	Tp57577_TGAC_v2_mRNA28369	PTHR11545:SF3 - 60S RIBOSOMAL PROTEIN L13A (1 of 3)		PTHR11545:SF3,PTHR11545,PTHR11545:SF29			K02872	GO:0006412, GO:0015934, GO:0016020, GO:0003735, GO:0022625, GO:0006412, GO:0005840, GO:0003735, GO:0042788, GO:0003729, GO:0005840, GO:0009506
Tp57577_TGAC_v2_gene40161	Tp57577_TGAC_v2_mRNA41511	Tp57577_TGAC_v2_mRNA41511	PTHR12411:SF289 - PROTEIN CPL-1, ISOFORM A (1 of 4)	PF00112	PTHR12411,PTHR12411:SF650,PTHR12411:SF289		3.4.21.39, 3.4.21.41, 3.4.21.78, 3.4.21.62, 3.4.21.9, 3.4.22.38, 3.4.22, 3.4.21.88, 3.4.21.92, 3.4.21.94, 3.4.21.54, 3.4.22.15, 3.4.21.5, 3.4.21.47, 3.4.22.40, 3.4.21.26, 3.4.21.69, 3.4.21.38, 3.4.19.1, 3.4.99, 3.4.21.89, 3.4.21.20, 3.4.21.59, 3.4.21, 3.4.22.41, 3.4.24.34, 3.4.21.75, 3.4.21.102, 3.4.21.48, 3.4.21.61, 3.4.21.71, 3.4.21.45, 3.4.21.73, 3.4.21.34, 3.4.21.35, 3.4.21.53, 3.4.22.7, 3.4.…	K01365	GO:0045453, GO:0008234, GO:0005518, GO:0051603, GO:0030574, GO:0043394, GO:0005615, GO:0022617, GO:0008234, GO:0001957, GO:0004197, GO:0006508, GO:0001968, GO:0004252, GO:0036021, GO:0005654, GO:0045616, GO:0006508
Tp57577_TGAC_v2_gene14345	Tp57577_TGAC_v2_mRNA14824	Tp57577_TGAC_v2_mRNA14824	CLE10 protein		PTHR35472,PTHR35472:SF3				GO:0016021
Tp57577_TGAC_v2_gene34605	Tp57577_TGAC_v2_mRNA35781	Tp57577_TGAC_v2_mRNA35781							GO:0006355, GO:0005634, GO:0006351, , GO:0003677
Tp57577_TGAC_v2_gene40555	Tp57577_TGAC_v2_mRNA41909	Tp57577_TGAC_v2_mRNA41909	PTHR12606 - SENTRIN/SUMO-SPECIFIC PROTEASE (1 of 8)		PTHR34835:SF37,PTHR12606		4.4.1.14		GO:0006508, GO:0008233, GO:0008233
Tp57577_TGAC_v2_gene32020	Tp57577_TGAC_v2_mRNA33093	Tp57577_TGAC_v2_mRNA33093	PTHR10869:SF78 - 2-OXOGLUTARATE (2OG) AND FE(II)-DEPENDENT OXYGENASE SUPERFAMILY PROTEIN (1 of 5)	PF03171	PTHR10869,PTHR10869:SF78,PTHR10869:SF157		1.14.11, 1.14.11.2, 1.14.11.2	K00472	GO:0080147, GO:0016021, GO:0016021, GO:0031418, GO:0004656, GO:0055114, GO:0005506, GO:0016705, GO:0019471, GO:0016491, GO:0055114, GO:0031418, GO:0018401, GO:0005506, GO:0005783
Tp57577_TGAC_v2_gene5151	Tp57577_TGAC_v2_mRNA5329	Tp57577_TGAC_v2_mRNA5329	plant/MGF10-16 protein		PTHR12242,PTHR12242:SF8,PTHR12242:SF29				GO:0016021
Tp57577_TGAC_v2_gene11511	Tp57577_TGAC_v2_mRNA11884	Tp57577_TGAC_v2_mRNA11884	PTHR31223:SF23 - CYTOKININ RIBOSIDE 5'-MONOPHOSPHATE PHOSPHORIBOHYDROLASE LOG1 (1 of 1)	PF03641	PTHR31223:SF23,PTHR31223:SF66,PTHR31223			K06966,K22522	GO:0009691, GO:0016799, GO:0009691, GO:0005829, GO:0016787, GO:0005634
Tp57577_TGAC_v2_gene29490	Tp57577_TGAC_v2_mRNA30502	Tp57577_TGAC_v2_mRNA30502	K06444 - lycopene epsilon-cyclase (lcyE, crtL2) (1 of 2)	PF05834	PTHR39757,PTHR13789,PTHR13789:SF207		5.5.1.18, 5.5.1.18	K06444	GO:0016021, GO:0016123, GO:0016117, GO:0045435, GO:0016705
Tp57577_TGAC_v2_gene37145	Tp57577_TGAC_v2_mRNA38386	Tp57577_TGAC_v2_mRNA38386	PTHR11886//PTHR11886:SF47 - DYNEIN LIGHT CHAIN // SUBFAMILY NOT NAMED (1 of 2)	PF01221	PTHR11886,PTHR11886:SF47,PTHR11886:SF78	KOG3430	3.6.1.15, 3.6.4.2	K10418	GO:0007017, GO:0005868, GO:0030286, GO:0003774, GO:0007017, GO:0005737, GO:0017144, GO:0003774, GO:0097110, GO:0005875, GO:0005737, GO:0030141, GO:0008092, GO:0010970, GO:0030286, GO:0005634, GO:0072686, GO:0046982, GO:2000582, GO:0045505, GO:0019899, GO:0005874, GO:0030235, GO:0007286, GO:0000776, GO:0035774, GO:1904115, GO:0060271, GO:0051959, GO:0043086, GO:0004857, GO:0042136, GO:0006809, GO:…
Tp57577_TGAC_v2_gene39093	Tp57577_TGAC_v2_mRNA40423	Tp57577_TGAC_v2_mRNA40423	K08237 - hydroquinone glucosyltransferase [EC:2.4.1.218] Glc b1- hydroquinone (E2.4.1.218) (1 of 19)	PF00201	PTHR11926:SF189,PTHR48045:SF6,PTHR11926	KOG1192	2.4.1.218, 2.4.1.218	K08237	GO:0016758, GO:0008152, GO:0008194
Tp57577_TGAC_v2_gene16991	Tp57577_TGAC_v2_mRNA17577	Tp57577_TGAC_v2_mRNA17577	PF14111//PF14392 - Domain of unknown function (DUF4283) (DUF4283) // Zinc knuckle (zf-CCHC_4) (1 of 32)	PF14392,PF14111	PTHR31286:SF60,PTHR31286				GO:0003676,
Tp57577_TGAC_v2_gene9027	Tp57577_TGAC_v2_mRNA9330	Tp57577_TGAC_v2_mRNA9330	PF02992//PF13952//PF13960//PF13963 - Transposase family tnp2 (Transposase_21) // Domain of unknown function (DUF4216) (DUF4216) // Domain of unknown function (DUF4218) (DUF4218) // Transposase-associated domain (Transpos_assoc) (1 of 4)	PF13963,PF13952,PF02992,PF13960	PTHR10775				GO:0008234,
Tp57577_TGAC_v2_gene12117	Tp57577_TGAC_v2_mRNA12514	Tp57577_TGAC_v2_mRNA12514	PTHR11771//PTHR11771:SF56 - LIPOXYGENASE // SUBFAMILY NOT NAMED (1 of 1)	PF01477,PF00305	PTHR11771:SF133,PTHR11771,PTHR11771:SF56		1.13.11, 1.13.11.12, 1.13.11.12	K00454	GO:0005515, GO:0055114, GO:0046872, GO:0046872, GO:0016702, GO:0005515, GO:0031408, GO:0034440, GO:0016702, GO:0031408
Tp57577_TGAC_v2_gene1258	Tp57577_TGAC_v2_mRNA1270	Tp57577_TGAC_v2_mRNA1270	PTHR14155:SF83 - RING/U-BOX DOMAIN-CONTAINING PROTEIN (1 of 2)	PF13639	PTHR14155:SF83,PTHR14155,PTHR46225:SF1				GO:0005515, GO:0016021, GO:0016874, GO:0016021, GO:0016787, GO:0008270
Tp57577_TGAC_v2_gene23173	Tp57577_TGAC_v2_mRNA23964	Tp57577_TGAC_v2_mRNA23964	PTHR21576:SF7 - MAJOR FACILITATOR PROTEIN-RELATED (1 of 2)	PF06813	PTHR21576:SF114,PTHR21576,PTHR21576:SF7		2.7.7.49		GO:0010197, GO:0016021, GO:0016021, GO:0022857, GO:0055085, GO:0009651, GO:0005739
Tp57577_TGAC_v2_gene12364	Tp57577_TGAC_v2_mRNA12767	Tp57577_TGAC_v2_mRNA12767	PTHR23324:SF43 - PHOSPHATIDYLINOSITOL/PHOSPHATIDYLCHOLINE TRANSFER PROTEIN SFH6-RELATED (1 of 4)	PF03765,PF00650	PTHR23324:SF43,PTHR23324,PTHR45657:SF17	KOG1471	3.4.25.1		GO:0008525, GO:0035838, GO:0016021, GO:0008526, GO:0016021, GO:0031322, GO:0120010, GO:0060187, GO:0005634, GO:0005886, GO:0032153, GO:0048193, GO:0005628
Tp57577_TGAC_v2_gene10346	Tp57577_TGAC_v2_mRNA10691	Tp57577_TGAC_v2_mRNA10691	PTHR36762:SF2 - A.THALIANA MRNA (ORF19) FROM CHROMOSOME III (1 of 1)	PF07207	PTHR36762:SF3,PTHR36762,PTHR36762:SF2				GO:0071482, GO:0007623, GO:0009941, GO:0098807, GO:0098807, GO:0007623, GO:0009570
Tp57577_TGAC_v2_gene7629	Tp57577_TGAC_v2_mRNA7892	Tp57577_TGAC_v2_mRNA7892	PF05056//PF13855 - Protein of unknown function (DUF674) (DUF674) // Leucine rich repeat (LRR_8) (1 of 1)	PF13855,PF05056	PTHR33103:SF27,PTHR33103,PTHR33103:SF4		2.7.11.1,	K01593	GO:0005515, GO:0005840, GO:0005515
Tp57577_TGAC_v2_gene4103	Tp57577_TGAC_v2_mRNA4233	Tp57577_TGAC_v2_mRNA4233	PF03106 - WRKY DNA -binding domain (WRKY) (1 of 96)	PF03106	PTHR31282,PTHR31282:SF28,PTHR31282:SF9			K13425	GO:0003700, GO:0006355, GO:0005634, GO:0006351, GO:0003700, GO:0006355, GO:0043565, GO:0009793, GO:0009555, GO:0005634, GO:0043565
Tp57577_TGAC_v2_gene17464	Tp57577_TGAC_v2_mRNA18076	Tp57577_TGAC_v2_mRNA18076							GO:0008233
Tp57577_TGAC_v2_gene2400	Tp57577_TGAC_v2_mRNA2464	Tp57577_TGAC_v2_mRNA2464	PTHR11467:SF50 - HISTONE H1 (1 of 1)	PF00538	PTHR11467:SF50,PTHR11467			K11275	GO:0009414, GO:0005634, GO:0006334, GO:0030261, GO:0031492, GO:0000786, GO:0042025, GO:0005634, GO:0016584, GO:0003690, GO:0031936, GO:0003677, GO:0006334, GO:0000786, GO:0045910
Tp57577_TGAC_v2_gene15197	Tp57577_TGAC_v2_mRNA15703	Tp57577_TGAC_v2_mRNA15703	Alpha-L-arabinofuranosidase 1	PF02018,PF06964	PTHR31776,PTHR31776:SF0		3.2.1.55	K01209	GO:0005576, GO:0048046 , GO:0045493, GO:0005773, GO:0046556, GO:0016798, GO:0046373, GO:0009044, GO:0099503
Tp57577_TGAC_v2_gene31860	Tp57577_TGAC_v2_mRNA32927	Tp57577_TGAC_v2_mRNA32927	PTHR13793:SF5 - HISTONE-LYSINE N-METHYLTRANSFERASE ATX4-RELATED (1 of 4)		PTHR13793:SF5,PTHR13793,PTHR13793:SF132		2.1.1.43	K11348	GO:0051571, GO:0016021, GO:0005634, GO:0032259, GO:0009294, GO:0046872, GO:0018024, GO:0008168, GO:0009506
Tp57577_TGAC_v2_gene465	Tp57577_TGAC_v2_mRNA466	Tp57577_TGAC_v2_mRNA466
Tp57577_TGAC_v2_gene22764	Tp57577_TGAC_v2_mRNA23545	Tp57577_TGAC_v2_mRNA23545	PTHR23500:SF44 - SUGAR TRANSPORT PROTEIN 5 (1 of 11)	PF07690	PTHR23500:SF44,PTHR23500,PTHR23500:SF498				GO:0016021, GO:0016021, GO:0022857, GO:0005351, GO:0055085, GO:0005355, GO:1902600, GO:0046323, GO:0022857, GO:0008643, GO:0008643, GO:0055085
Tp57577_TGAC_v2_gene15162	Tp57577_TGAC_v2_mRNA15668	Tp57577_TGAC_v2_mRNA15668	DUF4216 domain-containing protein	PF13952
Tp57577_TGAC_v2_gene32087	Tp57577_TGAC_v2_mRNA33160	Tp57577_TGAC_v2_mRNA33160	KOG1292 - Xanthine/uracil transporters (1 of 2)	PF00860	PTHR11119:SF46,PTHR11119:SF106,PTHR11119	KOG1292		K14611	GO:0016021, GO:0016021, GO:0005215, GO:0022857, GO:0055085, GO:0016020, GO:0005515, GO:0022857, GO:0006810, GO:0051225, GO:0031023, GO:0055085, GO:0009506
Tp57577_TGAC_v2_gene37711	Tp57577_TGAC_v2_mRNA38980	Tp57577_TGAC_v2_mRNA38980	Monocopper oxidase-like protein SKU5	PF00394,PF07731,PF07732	PTHR11709,PTHR11709:SF125		1.10.3.3		GO:0005507, GO:0055114, GO:0006826, GO:0016491, GO:0055072, GO:0005886, GO:0009505, GO:0009932, GO:0009506, GO:0048046, GO:0016020, GO:0046658, GO:0046872, GO:0005829, GO:0005774, GO:0005576, GO:0004322, GO:0005618, GO:0031225
Tp57577_TGAC_v2_gene35211	Tp57577_TGAC_v2_mRNA36406	Tp57577_TGAC_v2_mRNA36406	PTHR31719:SF40 - NAC TRANSCRIPTION FACTOR 29 (1 of 3)		PTHR31719,PTHR31719:SF40,PTHR31719:SF171				GO:0003700, GO:0006355, GO:0005634, GO:0006351, GO:0006355, GO:0009908, GO:0003677, GO:0010150, GO:0005634, GO:0009793, GO:0009825, GO:0003677, GO:0009835
Tp57577_TGAC_v2_gene25267	Tp57577_TGAC_v2_mRNA26128	Tp57577_TGAC_v2_mRNA26128	PF16594 - Putative AtpZ or ATP-synthase-associated (ATP-synt_Z) (1 of 2)	PF16594	PTHR35165:SF1,PTHR35165				GO:0016021, GO:0016021
Tp57577_TGAC_v2_gene19512	Tp57577_TGAC_v2_mRNA20187	Tp57577_TGAC_v2_mRNA20187	PTHR14155 - RING FINGER DOMAIN-CONTAINING (1 of 147)	PF13639	PTHR46151:SF29,PTHR14155			K19041	GO:0005515, GO:0016021, GO:0061630, GO:0043161, GO:0008270, GO:0016567
Tp57577_TGAC_v2_gene18339	Tp57577_TGAC_v2_mRNA18979	Tp57577_TGAC_v2_mRNA18979	2.4.1.123 - Inositol 3-alpha-galactosyltransferase / UDP-alpha-D-galactose:myo-inositol 3-alpha-D-galactosyltransferase (1 of 4)	PF01501	PTHR11183,PTHR11183:SF108,PTHR11183:SF59		2.4.1.186, 2.4.1.123, 2.4.1.123	K18819	GO:0047216, GO:0005536, GO:0005978, GO:0047216, GO:0008466, GO:0070417, GO:0016757, GO:0006012, GO:0006012, GO:0071465
Tp57577_TGAC_v2_gene29836	Tp57577_TGAC_v2_mRNA30855	Tp57577_TGAC_v2_mRNA30855	PTHR27001:SF105 - PROTEIN KINASE FAMILY PROTEIN-RELATED (1 of 4)	PF07714	PTHR27001:SF105,PTHR27001,PTHR47987:SF9	KOG1187	2.7.11.1, 2.7.11.1, 2.7.11, 2.7.11.30	K04733	GO:0004674, GO:0005829, GO:0009610, GO:0007178, GO:0005886, GO:0012505, GO:0004675, GO:0050832, GO:0009814, GO:0006468, GO:0005524, GO:0004674, GO:0005634, GO:0006468, GO:0051704, GO:0005524, GO:0071369, GO:0051020, GO:0004672
Tp57577_TGAC_v2_gene22262	Tp57577_TGAC_v2_mRNA23024	Tp57577_TGAC_v2_mRNA23024	PTHR11630:SF43 - DNA REPLICATION LICENSING FACTOR MCM6 (1 of 5)		PTHR11630,PTHR11630:SF43		3.6.4.12, 3.6.4.12	K02542	GO:0000347, GO:0005634, GO:0006270, GO:0005524, GO:0006268, GO:0042555, GO:0003678, GO:0006259, GO:0003677
Tp57577_TGAC_v2_gene20143	Tp57577_TGAC_v2_mRNA20841	Tp57577_TGAC_v2_mRNA20841			PTHR33872:SF2,PTHR33872:SF9,PTHR33872				GO:0003899
Tp57577_TGAC_v2_gene37817	Tp57577_TGAC_v2_mRNA39095	Tp57577_TGAC_v2_mRNA39095	PTHR11945:SF153 - AGAMOUS-LIKE MADS-BOX PROTEIN AGL36-RELATED (1 of 3)	PF00319	PTHR11945:SF425,PTHR11945:SF153,PTHR11945	KOG0014		K04454	GO:0000987, GO:0005634, GO:0046983, GO:0090406, GO:0006351, GO:0000981, GO:0045944, GO:0043078, GO:0005634, GO:0045944, GO:0009793, GO:0008134, GO:0003677, GO:0000987, GO:0000977, GO:0000982, GO:0046983
Tp57577_TGAC_v2_gene30214	Tp57577_TGAC_v2_mRNA31240	Tp57577_TGAC_v2_mRNA31240	PTHR11825:SF54 - BRANCHED-CHAIN-AMINO-ACID AMINOTRANSFERASE 1, MITOCHONDRIAL (1 of 1)	PF01063	PTHR11825:SF54,PTHR42825:SF29,PTHR11825	KOG0975	2.6.1.42, 2.6.1.42	K00826	GO:0009082, GO:0016021, GO:0005829, GO:0052656, GO:0052656, GO:0052654, GO:0008152, GO:0052654, GO:0052655, GO:0052655, GO:0003824, GO:0009082, GO:0005739
Tp57577_TGAC_v2_gene34119	Tp57577_TGAC_v2_mRNA35267	Tp57577_TGAC_v2_mRNA35267	PF02428 - Potato type II proteinase inhibitor family (Prot_inhib_II) (1 of 4)	PF02428	PTHR33832:SF15,PTHR33832				GO:0004867, GO:0004867, GO:0010951
Tp57577_TGAC_v2_gene28389	Tp57577_TGAC_v2_mRNA29347	Tp57577_TGAC_v2_mRNA29347	PF13962 - Domain of unknown function (PGG) (1 of 65)	PF13962	PTHR24177:SF17,PTHR24128:SF64,PTHR24177			K21435	GO:0016021, GO:0016020
Tp57577_TGAC_v2_gene24481	Tp57577_TGAC_v2_mRNA25324	Tp57577_TGAC_v2_mRNA25324			PTHR33484:SF4				GO:0016301,
Tp57577_TGAC_v2_gene31244	Tp57577_TGAC_v2_mRNA32296	Tp57577_TGAC_v2_mRNA32296	PF13229 - Right handed beta helix region (Beta_helix) (1 of 11)	PF13229	PTHR31375:SF142,PTHR31375,PTHR31375:SF26		3.2.1.15, 3.2.1.67, 3.2.1.15	K01213	GO:0005576, GO:0005618, GO:0005975, GO:0004650, GO:0004650, GO:0071555, GO:0071555, GO:0005576, GO:0009831, GO:0005975
Tp57577_TGAC_v2_gene13101	Tp57577_TGAC_v2_mRNA13537	Tp57577_TGAC_v2_mRNA13537	PF00643 - B-box zinc finger (zf-B_box) (1 of 26)	PF00643	PTHR31832,PTHR31832:SF4,PTHR31832:SF57				GO:0140110, GO:0005622, GO:0006355, GO:0009640, GO:0008270, GO:0008270, GO:0005634
Tp57577_TGAC_v2_gene31709	Tp57577_TGAC_v2_mRNA32774	Tp57577_TGAC_v2_mRNA32774	1.11.1.7//3.1.3.2 - Peroxidase / Lactoperoxidase // Acid phosphatase / Phosphomonoesterase (1 of 1)	PF00149	PTHR10161:SF46,PTHR10161:SF14,PTHR10161	KOG2679	3.1.3.2, 3.1.3.2, 1.11.1.7, 1.11.1.7	K14379	GO:0008199, GO:0042542, GO:0016021, GO:0009986, GO:0004601, GO:0016787, GO:0055114, GO:0046677, GO:0042493, GO:0003993, GO:0030643, GO:0098869, GO:0016311, GO:0008198, GO:0003993
Tp57577_TGAC_v2_gene14838	Tp57577_TGAC_v2_mRNA15334	Tp57577_TGAC_v2_mRNA15334	1.11.1.7 - Peroxidase / Lactoperoxidase (1 of 140)	PF00141	PTHR31388,PTHR31388:SF201		1.11.1.7, 1.11.1.7	K00430	GO:0005576, GO:0042744, GO:0055114, GO:0046872, GO:0006979, GO:0004601, GO:0020037, GO:0055114, GO:0006979, GO:0004601, GO:0020037
Tp57577_TGAC_v2_gene1491	Tp57577_TGAC_v2_mRNA1513	Tp57577_TGAC_v2_mRNA1513	choline-phosphate cytidylyltransferase	PF01467	PTHR31228:SF22		2.1.2.11, 6.3.2.1	K00968	GO:0016021, GO:0005829, GO:0009058, GO:0005634, GO:0015940, GO:0009793, GO:0004592, GO:0042803, GO:0016779, GO:0006573
Tp57577_TGAC_v2_gene30821	Tp57577_TGAC_v2_mRNA31863	Tp57577_TGAC_v2_mRNA31863	5.4.99.39 - Beta-amyrin synthase / 2,3-oxidosqualene beta-amyrin cyclase (1 of 13)	PF00432	PTHR11764:SF16,PTHR11764:SF58,PTHR11764		5.4.99.53, 5.4.99.52, 5.4.99.7, 5.4.99.40, 5.4.99, 4.2.1.124, 5.4.99.39, 5.4.99.57, 5.4.99.31, 5.4.99.39, 5.4.99.55, 5.4.99.56, 5.4.99.54, 5.4.99.41, 5.4.99.36	K15813	GO:0042300, GO:0080011, GO:0034075, GO:0000250, GO:0048364, GO:0042299, GO:0003824, GO:0009506, GO:0010686, GO:0005783, GO:0016866, GO:0016104, GO:0051746, GO:0010263, GO:0005811, GO:0042335, GO:0080003, GO:0019745, GO:0034074
Tp57577_TGAC_v2_gene33640	Tp57577_TGAC_v2_mRNA34777	Tp57577_TGAC_v2_mRNA34777	PTHR24326:SF122 - HOMEOBOX-LEUCINE ZIPPER PROTEIN ATHB-12-RELATED (1 of 2)	PF02183,PF00046	PTHR24326:SF534,PTHR24326,PTHR24326:SF122	KOG0484		K09338	GO:0006355, GO:0005634, GO:0043565, GO:0003700, GO:0000981, GO:0005634, GO:0006357, GO:0003677, GO:0045893, GO:0043565
Tp57577_TGAC_v2_gene12403	Tp57577_TGAC_v2_mRNA12808	Tp57577_TGAC_v2_mRNA12808	PTHR11911:SF94 - CYSTATHIONINE BETA-SYNTHASE (CBS) FAMILY PROTEIN (1 of 1)	PF00571	PTHR11911:SF94,PTHR43080:SF12,PTHR11911				GO:0045454, GO:0005739, GO:0045454, GO:0050897, GO:0050897, GO:0009651, GO:0009651, GO:0005739
Tp57577_TGAC_v2_gene1687	Tp57577_TGAC_v2_mRNA1722	Tp57577_TGAC_v2_mRNA1722	Telomere repeat-binding protein 3		PTHR21717:SF9,PTHR21717:SF56,PTHR21717				GO:0000783, GO:0031627, GO:0003691, GO:0000784, GO:0003677
Tp57577_TGAC_v2_gene34593	Tp57577_TGAC_v2_mRNA35769	Tp57577_TGAC_v2_mRNA35769	Myosin-6	PF00063,PF01843,PF00612,PF02736	PTHR13140,PTHR13140:SF256		3.6.4.1		GO:0000146, GO:0005515, GO:0000166, GO:0031982, GO:0005524, GO:0005623, GO:0048767, GO:0005737, GO:0016459, GO:0015629, GO:0007015, GO:0005516, GO:0003779, GO:0030898, GO:0003774, GO:0051015, GO:0030050
Tp57577_TGAC_v2_gene33060	Tp57577_TGAC_v2_mRNA34172	Tp57577_TGAC_v2_mRNA34172	PF02992 - Transposase family tnp2 (Transposase_21) (1 of 39)	PF02992	PTHR10775,PTHR10775:SF147				GO:0003676, , GO:0015074
Tp57577_TGAC_v2_gene5890	Tp57577_TGAC_v2_mRNA6091	Tp57577_TGAC_v2_mRNA6091	PTHR11122:SF18 - NDH-DEPENDENT CYCLIC ELECTRON FLOW 1 (1 of 1)		PTHR11122,PTHR11122:SF18	KOG1594	5.1.3.15	K01792	GO:0009535, GO:0047938, GO:0005975, GO:0005737, GO:0009773, GO:0030246, GO:0030246, GO:0003824, GO:0010598, GO:0005975
Tp57577_TGAC_v2_gene17945	Tp57577_TGAC_v2_mRNA18572	Tp57577_TGAC_v2_mRNA18572	e3 ubiquitin-protein ligase	PF13639	PTHR14155,PTHR14155:SF83				GO:0005515, GO:0016020, GO:0016021, GO:0008270
Tp57577_TGAC_v2_gene10507	Tp57577_TGAC_v2_mRNA10859	Tp57577_TGAC_v2_mRNA10859							GO:0016021, GO:0016021
Tp57577_TGAC_v2_gene7344	Tp57577_TGAC_v2_mRNA7597	Tp57577_TGAC_v2_mRNA7597
Tp57577_TGAC_v2_gene29086	Tp57577_TGAC_v2_mRNA30075	Tp57577_TGAC_v2_mRNA30075							GO:0004386, GO:0016021
Tp57577_TGAC_v2_gene31987	Tp57577_TGAC_v2_mRNA33059	Tp57577_TGAC_v2_mRNA33059	Protein NRT1/ PTR FAMILY 5.6	PF07690,PF00854	PTHR11654:SF79,PTHR11654:SF459,PTHR11654			K14638	GO:0016021, GO:0016021, GO:0005215, GO:0022857, GO:0055085, GO:0016020, GO:0005886, GO:0022857, GO:0006857, GO:0006810, GO:0006857
Tp57577_TGAC_v2_gene34278	Tp57577_TGAC_v2_mRNA35441	Tp57577_TGAC_v2_mRNA35441	PTHR21596//PTHR21596:SF23 - RIBONUCLEASE P SUBUNIT P38 // SUBFAMILY NOT NAMED (1 of 6)	PF03469	PTHR21596:SF23,PTHR21596				GO:0016070, GO:0005655, GO:0006306, GO:0080188, GO:0031047
Tp57577_TGAC_v2_gene3525	Tp57577_TGAC_v2_mRNA3624	Tp57577_TGAC_v2_mRNA3624	PTHR14155//PTHR14155:SF178 - RING FINGER DOMAIN-CONTAINING // SUBFAMILY NOT NAMED (1 of 3)	PF13639	PTHR46913:SF8,PTHR14155,PTHR14155:SF178		2.3.2.27	K19041	GO:0005515, GO:0016021, GO:0016021, GO:0061630, GO:0043161, GO:0008270, GO:0016567
Tp57577_TGAC_v2_gene7525	Tp57577_TGAC_v2_mRNA7778	Tp57577_TGAC_v2_mRNA7778	KOG0725 - Reductases with broad range of substrate specificities (1 of 37)	PF13561	PTHR24322:SF498,PTHR42820:SF17,PTHR24322	KOG0725	1.1.1.243, 1.1.1.223,	K09841	GO:0016491, GO:0016491, GO:0055114
Tp57577_TGAC_v2_gene8239	Tp57577_TGAC_v2_mRNA8518	Tp57577_TGAC_v2_mRNA8518	PTHR24296:SF1 - ALKANE HYDROXYLASE CYP96A15-RELATED (1 of 36)	PF00067	PTHR24296:SF1,PTHR24296,PTHR24296:SF135	KOG0157			GO:0004497, GO:0010345, GO:0005783, GO:0055114, GO:0020037, GO:0005506, GO:0016705, GO:0042761, GO:0055114, GO:0004497, GO:0005506, GO:0020037, GO:0016705
Tp57577_TGAC_v2_gene34043	Tp57577_TGAC_v2_mRNA35190	Tp57577_TGAC_v2_mRNA35190							GO:0010115, GO:0009408
Tp57577_TGAC_v2_gene38770	Tp57577_TGAC_v2_mRNA40081	Tp57577_TGAC_v2_mRNA40081
Tp57577_TGAC_v2_gene3363	Tp57577_TGAC_v2_mRNA3460	Tp57577_TGAC_v2_mRNA3460	PTHR10353:SF46 - BETA-GLUCOSIDASE 41-RELATED (1 of 4)	PF00232	PTHR10353:SF46,PTHR10353,PTHR10353:SF148		3.2.1.21, 3.2.1.21	K01188	GO:0005975, GO:1901657, GO:0004553, GO:0008422, GO:0009505, GO:0004553, GO:0005975
Tp57577_TGAC_v2_gene11356	Tp57577_TGAC_v2_mRNA11728	Tp57577_TGAC_v2_mRNA11728	PTHR10992:SF56 - METHYLESTERASE 4-RELATED (1 of 2)	PF12697	PTHR10992:SF56,PTHR10992,PTHR10992:SF1041	KOG1454	3.1.1.1, 4.1.1.56		GO:0080030, GO:0080032, GO:0016787, GO:0102577, GO:0050410, GO:0009694, GO:0080031, GO:0102151, GO:0009696
Tp57577_TGAC_v2_gene15147	Tp57577_TGAC_v2_mRNA15653	Tp57577_TGAC_v2_mRNA15653	PTHR22835//PTHR22835:SF170 - ZINC FINGER FYVE DOMAIN CONTAINING PROTEIN // SUBFAMILY NOT NAMED (1 of 3)	PF00657	PTHR45642:SF45,PTHR22835:SF170,PTHR22835		3.1.1.3, 3.1.1.1, 3.1.1.3	K00679	GO:0048046, GO:0004806, GO:0016021, GO:0016788
Tp57577_TGAC_v2_gene16655	Tp57577_TGAC_v2_mRNA17235	Tp57577_TGAC_v2_mRNA17235	PTHR33565:SF3 - DORMANCY/AUXIN ASSOCIATED FAMILY PROTEIN (1 of 1)	PF05564	PTHR33565:SF3,PTHR33565,PTHR33565:SF24				GO:0016021
Tp57577_TGAC_v2_gene7875	Tp57577_TGAC_v2_mRNA8147	Tp57577_TGAC_v2_mRNA8147	3.5.1.99 - Fatty acid amide hydrolase / Oleamide hydrolase (1 of 5)	PF01425	PTHR11895:SF158,PTHR11895:SF67,PTHR11895	KOG1211	3.5.1.99, 6.3.5.7, 3.5.1.60		GO:0005794, GO:0042742, GO:0016021, GO:0004040, GO:0016021, GO:0047412, GO:0050567, GO:0005774, GO:0016787, GO:0005886, GO:0070291, GO:0051704, GO:0016740, GO:0016884, GO:0016740, GO:0005783
Tp57577_TGAC_v2_gene37316	Tp57577_TGAC_v2_mRNA38567	Tp57577_TGAC_v2_mRNA38567	PF02365 - No apical meristem (NAM) protein (NAM) (1 of 94)	PF02365	PTHR31719,PTHR31719:SF20,PTHR31719:SF85				GO:0003700, GO:0048731, GO:0006355, GO:0005634, GO:0006351, GO:0006355, GO:0009908, GO:0003677, GO:0010150, GO:0005634, GO:0009793, GO:0009825, GO:0003677, GO:0009835
Tp57577_TGAC_v2_gene21384	Tp57577_TGAC_v2_mRNA22115	Tp57577_TGAC_v2_mRNA22115	PTHR10485 - MITOCHONDRIAL IMPORT INNER MEMBRANE TRANSLOCASE SUBUNIT TIM-17 (1 of 6)	PF02466	PTHR10485,PTHR10485:SF0,PTHR10485:SF14	KOG1652		K17795	GO:0005744, GO:0030150, GO:0006886, GO:0030150, GO:0031305, GO:0015450, GO:0031305, GO:0005744
Tp57577_TGAC_v2_gene11187	Tp57577_TGAC_v2_mRNA11548	Tp57577_TGAC_v2_mRNA11548	PF10868 - Protein of unknown function (DUF2667) (DUF2667) (1 of 1)	PF10868	PTHR33147:SF46				GO:0006952, GO:0006952, GO:0005576
Tp57577_TGAC_v2_gene5853	Tp57577_TGAC_v2_mRNA6052	Tp57577_TGAC_v2_mRNA6052	PTHR10715 - 60S RIBOSOMAL PROTEIN L6 (1 of 5)		PTHR10715,PTHR10715:SF9			K02934	GO:0009507, GO:0009735, GO:0006412, GO:0022625, GO:0003735, GO:0002181, GO:0005622, GO:0006412, GO:0005840, GO:0003735, GO:0005886, GO:0000027, GO:0009506, GO:0003729, GO:0005730, GO:0005840, GO:0005783
Tp57577_TGAC_v2_gene39128	Tp57577_TGAC_v2_mRNA40459	Tp57577_TGAC_v2_mRNA40459	PTHR10566//PTHR10566:SF85 - CHAPERONE-ACTIVITY OF BC1 COMPLEX CABC1 -RELATED // SUBFAMILY NOT NAMED (1 of 2)	PF03109	PTHR10566:SF85,PTHR10566:SF125,PTHR10566	KOG1235	2.7.11.22, 3.6.3.46, 2.7.11	K08869	GO:0050821, GO:0009414, GO:0006468, GO:0010114, GO:0051726, GO:0080177, GO:0005524, GO:0009644, GO:0005524, GO:1902171, GO:0016787, GO:0080183, GO:0010287, GO:0004672, GO:0006995, GO:0005634, GO:0004693, GO:0004672
Tp57577_TGAC_v2_gene21993	Tp57577_TGAC_v2_mRNA22750	Tp57577_TGAC_v2_mRNA22750
Tp57577_TGAC_v2_gene8670	Tp57577_TGAC_v2_mRNA8962	Tp57577_TGAC_v2_mRNA8962	PTHR23273 - REPLICATION FACTOR A 1, RFA1 (1 of 71)	PF08646	PTHR23273:SF57,PTHR23273			K07466	GO:0016021
Tp57577_TGAC_v2_gene23012	Tp57577_TGAC_v2_mRNA23799	Tp57577_TGAC_v2_mRNA23799	KOG0156 - Cytochrome P450 CYP2 subfamily (1 of 101)	PF00067	PTHR24298:SF830,PTHR24298:SF105,PTHR24298	KOG0156	1.14.13, 1.14.13.120, 1.14.14.150	K20562	GO:0004497, GO:0044550, GO:0016021, GO:0016021, GO:0098827, GO:0055114, GO:0020037, GO:0005506, GO:0016705, GO:0055114, GO:0005789, GO:0102934, GO:0005506, GO:0020037
Tp57577_TGAC_v2_gene33218	Tp57577_TGAC_v2_mRNA34338	Tp57577_TGAC_v2_mRNA34338
Tp57577_TGAC_v2_gene29917	Tp57577_TGAC_v2_mRNA30941	Tp57577_TGAC_v2_mRNA30941	PTHR11654//PTHR11654:SF58 - OLIGOPEPTIDE TRANSPORTER-RELATED // SUBFAMILY NOT NAMED (1 of 5)	PF00854	PTHR11654:SF150,PTHR11654,PTHR11654:SF58			K14638	GO:0016021, GO:0016020, GO:0005215, GO:0022857, GO:0055085, GO:0016020, GO:0005886, GO:0022857, GO:0006857, GO:0006810, GO:0015706, GO:0098656, GO:0080054
Tp57577_TGAC_v2_gene8177	Tp57577_TGAC_v2_mRNA8455	Tp57577_TGAC_v2_mRNA8455
Tp57577_TGAC_v2_gene37007	Tp57577_TGAC_v2_mRNA38245	Tp57577_TGAC_v2_mRNA38245	PTHR10943 - 26S PROTEASOME NON-ATPASE REGULATORY SUBUNIT (1 of 8)		PTHR10943:SF12,PTHR10943			K03028	GO:0001101, GO:0005886, GO:0043161, GO:0042176, GO:0009751, GO:0008540, GO:0042493, GO:0005634, GO:0009506, GO:0051726, GO:0034515, GO:0050790, GO:0030163, GO:0030234, GO:0009725, GO:0043130, GO:0008540, GO:0030234, GO:0042176, GO:0045087, GO:0046677
Tp57577_TGAC_v2_gene19601	Tp57577_TGAC_v2_mRNA20278	Tp57577_TGAC_v2_mRNA20278	PTHR13832:SF239 - PROTEIN PHOSPHATASE 2C 68-RELATED (1 of 22)	PF00481	PTHR13832:SF239,PTHR13832,PTHR47992:SF97	KOG0700	3.1.3.16, 3.1.3.43, 3.1.3.43	K01102	GO:0006470, GO:0006470, GO:0004722, GO:0004722, GO:0003824
Tp57577_TGAC_v2_gene32957	Tp57577_TGAC_v2_mRNA34069	Tp57577_TGAC_v2_mRNA34069	K01922 - phosphopantothenate-cysteine ligase (PPCS, coaB) (1 of 2)	PF04127	PTHR12290:SF2,PTHR12290:SF34,PTHR12290	KOG2728	6.3.2.5, 6.3.2.5, 6.3.2.51	K01922	GO:0004632, GO:0016874, GO:0015937
Tp57577_TGAC_v2_gene9948	Tp57577_TGAC_v2_mRNA10285	Tp57577_TGAC_v2_mRNA10285							GO:0016021, GO:0016021
Tp57577_TGAC_v2_gene21402	Tp57577_TGAC_v2_mRNA22133	Tp57577_TGAC_v2_mRNA22133	PTHR11732:SF239 - ALDO/KETO REDUCTASE-RELATED (1 of 12)	PF00248	PTHR11732,PTHR11732:SF239,PTHR11732:SF416	KOG1577	2.3.1.170, 1.1.1.21, 1.1.1.285, 1.1.1.2, 2.3.1.170	K22374	GO:0033808, GO:0004032, GO:0005829, GO:0016491, GO:0055114
Tp57577_TGAC_v2_gene28090	Tp57577_TGAC_v2_mRNA29042	Tp57577_TGAC_v2_mRNA29042	PTHR22924 - LEGHEMOGLOBIN-RELATED (1 of 9)	PF00042	PTHR22924:SF94,PTHR22924			K21894	GO:0015671, GO:0005737, GO:0019825, GO:0046872, GO:0020037, GO:0005344, GO:0005344, GO:0046872, GO:0016363, GO:0019825, GO:0020037
Tp57577_TGAC_v2_gene31382	Tp57577_TGAC_v2_mRNA32440	Tp57577_TGAC_v2_mRNA32440	PF05558 - DREPP plasma membrane polypeptide (DREPP) (1 of 1)	PF05558	PTHR38522:SF2,PTHR38522				GO:0005509, GO:0031117, GO:0051511, GO:0071281, GO:0071286, GO:0071325, GO:0008017, GO:0051716, GO:0005881, GO:0042742, GO:0051592, GO:0005546, GO:0080025, GO:0010350, GO:0046658, GO:0009507, GO:0046658, GO:0072709, GO:0009506, GO:0075733, GO:0043325, GO:0005547, GO:0043622, GO:0005773, GO:0071472, GO:0031115, GO:0006499, GO:0009735, GO:0009414, GO:0090332, GO:0071219, GO:0005507, GO:0035865, GO:…
Tp57577_TGAC_v2_gene9836	Tp57577_TGAC_v2_mRNA10168	Tp57577_TGAC_v2_mRNA10168	PTHR35116:SF2 - ATP-DEPENDENT HELICASE-LIKE PROTEIN (1 of 5)		PTHR35116:SF2,PTHR35116,PTHR35116:SF3			K20091	GO:0006342, GO:0004386
Tp57577_TGAC_v2_gene7492	Tp57577_TGAC_v2_mRNA7745	Tp57577_TGAC_v2_mRNA7745	PTHR31080:SF19 - PLANT INVERTASE/PECTIN METHYLESTERASE INHIBITOR SUPERFAMILY PROTEIN (1 of 2)	PF04043	PTHR31080:SF19,PTHR31080:SF96,PTHR31080		3.1.1.11, 3.1.1.1, 3.1.1.11		GO:0004857, GO:0030599, GO:0043086, GO:0004857, GO:0006414, GO:0003746
Tp57577_TGAC_v2_gene11448	Tp57577_TGAC_v2_mRNA11820	Tp57577_TGAC_v2_mRNA11820	PTHR27001:SF105 - PROTEIN KINASE FAMILY PROTEIN-RELATED (1 of 4)		PTHR27001:SF105,PTHR27001,PTHR47987:SF9		2.7.11.1, 2.7.11.1, 2.7.11, 2.7.11.30	K04733	GO:0006468, GO:0071369, GO:0005829, GO:0009610, GO:0005524, GO:0007178, GO:0016301, GO:0005886, GO:0012505, GO:0051704, GO:0050832, GO:0004675, GO:0016310, GO:0051020, GO:0005634, GO:0009814, GO:0004672
Tp57577_TGAC_v2_gene11607	Tp57577_TGAC_v2_mRNA11982	Tp57577_TGAC_v2_mRNA11982	PF03094 - Mlo family (Mlo) (1 of 31)	PF03094	PTHR31942:SF23,PTHR31942:SF85,PTHR31942			K08472	GO:0016021, GO:0016021, GO:0009817, GO:0006952, GO:0005886, GO:0006952, GO:0051704
Tp57577_TGAC_v2_gene8922	Tp57577_TGAC_v2_mRNA9224	Tp57577_TGAC_v2_mRNA9224	K08237 - hydroquinone glucosyltransferase [EC:2.4.1.218] Glc b1- hydroquinone (E2.4.1.218) (1 of 19)	PF00201	PTHR48047:SF82,PTHR11926:SF189,PTHR11926		2.4.1.218, 2.4.1.218	K08237	GO:0016021, GO:0016758, GO:0008152, GO:0008194
Tp57577_TGAC_v2_gene31235	Tp57577_TGAC_v2_mRNA32287	Tp57577_TGAC_v2_mRNA32287	3.2.1.15 - Polygalacturonase / Pectinase (1 of 96)	PF00295	PTHR31375:SF142,PTHR31375,PTHR31375:SF26		3.2.1.15, 3.2.1.67, 3.2.1.15	K01213	GO:0005618, GO:0005975, GO:0004650, GO:0004650, GO:0009831, GO:0005975
Tp57577_TGAC_v2_gene4982	Tp57577_TGAC_v2_mRNA5153	Tp57577_TGAC_v2_mRNA5153	PTHR31374:SF56 - AUXIN-REGULATED PROTEIN-RELATED (1 of 2)	PF02519	PTHR31374:SF56,PTHR31374,PTHR31374:SF304			K14488	GO:0009733, GO:0009733
Tp57577_TGAC_v2_gene17470	Tp57577_TGAC_v2_mRNA18082	Tp57577_TGAC_v2_mRNA18082	PTHR22891:SF20 - PROTEIN ARGONAUTE 4-RELATED (1 of 6)	PF02171	PTHR22891:SF148,PTHR22891:SF20,PTHR22891			K11593	GO:0003676, GO:0035197, GO:0048481, GO:0010529, GO:0005737, GO:1904159, GO:0003676, GO:0003743, GO:0051607, GO:0005634, GO:0009554, GO:0031047
Tp57577_TGAC_v2_gene31490	Tp57577_TGAC_v2_mRNA32549	Tp57577_TGAC_v2_mRNA32549	PF02365 - No apical meristem (NAM) protein (NAM) (1 of 94)	PF02365	PTHR31719,PTHR31719:SF20,PTHR31719:SF134				GO:0003700, GO:0048731, GO:0006355, GO:0005634, GO:0048367, GO:0006351, GO:0006355, GO:0003677, GO:0005634, GO:0043067, GO:0003677, GO:0010089
Tp57577_TGAC_v2_gene19952	Tp57577_TGAC_v2_mRNA20644	Tp57577_TGAC_v2_mRNA20644	PTHR22811:SF47 - EMP24/GP25L/P24 FAMILY/GOLD DOMAIN-CONTAINING PROTEIN-RELATED (1 of 7)	PF01105	PTHR22811:SF47,PTHR22811,PTHR22811:SF149			K20352	GO:0016021, GO:0005793, GO:0042589, GO:0035964, GO:0019905, GO:0005794, GO:0016021, GO:0007030, GO:0030134, GO:0070765, GO:0005789, GO:0045055, GO:0030140, GO:0006886, GO:0006810, GO:0005783, GO:0006890, GO:0005801, GO:0006888, GO:0030137, GO:1902003, GO:0051259, GO:0044877
Tp57577_TGAC_v2_gene37629	Tp57577_TGAC_v2_mRNA38887	Tp57577_TGAC_v2_mRNA38887			PTHR38925:SF1,PTHR38925		2.1.1.319, 2.1.1.321		GO:0008469, GO:0016021, GO:0034969, GO:0016021, GO:0006355, GO:0035241, GO:0005829, GO:0019918, GO:0019919, GO:0035242
Tp57577_TGAC_v2_gene38335	Tp57577_TGAC_v2_mRNA39631	Tp57577_TGAC_v2_mRNA39631	PTHR11005:SF38 - TRIACYLGLYCEROL LIPASE 2 (1 of 4)	PF04083	PTHR11005,PTHR11005:SF38,PTHR11005:SF99	KOG2624	3.1.1.13, 3.1.1.3, 3.1.1.3	K01052	GO:0006629, GO:0016788, GO:0016298, GO:0016042, GO:0002213, GO:0016788, GO:0016042
Tp57577_TGAC_v2_gene28637	Tp57577_TGAC_v2_mRNA29601	Tp57577_TGAC_v2_mRNA29601	PTHR10641:SF526 - TRANSCRIPTION FACTOR MYB113-RELATED (1 of 10)	PF00249	PTHR10641,PTHR10641:SF526,PTHR47999:SF24	KOG0048		K09422	GO:0003677, GO:0003677, GO:0005634
Tp57577_TGAC_v2_gene25723	Tp57577_TGAC_v2_mRNA26603	Tp57577_TGAC_v2_mRNA26603
Tp57577_TGAC_v2_gene38200	Tp57577_TGAC_v2_mRNA39494	Tp57577_TGAC_v2_mRNA39494	PF01697 - Glycosyltransferase family 92 (Glyco_transf_92) (1 of 3)	PF01697	PTHR21461,PTHR21461:SF60,PTHR21461:SF20				GO:0016757, GO:0016020, GO:0016740
Tp57577_TGAC_v2_gene23922	Tp57577_TGAC_v2_mRNA24746	Tp57577_TGAC_v2_mRNA24746	PTHR23319:SF4 - AT22714P (1 of 2)	PF16016	PTHR23319,PTHR23319:SF4,PTHR47666,PTHR47666:SF1				GO:0042742, GO:0016021, GO:0001101, GO:0016021, GO:0009751, GO:0009723, GO:0051704, GO:0042493, GO:0046677, GO:0005783, GO:0043069
Tp57577_TGAC_v2_gene22826	Tp57577_TGAC_v2_mRNA23608	Tp57577_TGAC_v2_mRNA23608	PTHR23272 - BED FINGER-RELATED (1 of 80)		PTHR23272,PTHR23272:SF131				GO:0003677, , GO:0046983
Tp57577_TGAC_v2_gene5642	Tp57577_TGAC_v2_mRNA5835	Tp57577_TGAC_v2_mRNA5835	PF01439 - Metallothionein (Metallothio_2) (1 of 3)	PF01439	PTHR33543,PTHR33543:SF10				GO:0046872, GO:0046872
Tp57577_TGAC_v2_gene22574	Tp57577_TGAC_v2_mRNA23349	Tp57577_TGAC_v2_mRNA23349
Tp57577_TGAC_v2_gene35941	Tp57577_TGAC_v2_mRNA37157	Tp57577_TGAC_v2_mRNA37157	PTHR31719:SF34 - NAC DOMAIN-CONTAINING PROTEIN 19-RELATED (1 of 2)	PF02365	PTHR31719,PTHR31719:SF172,PTHR31719:SF34				GO:0003700, GO:0006355, GO:0005634, GO:0009414, GO:0006351, GO:0006355, GO:0003677, GO:0071229, GO:0005634, GO:0009867, GO:0003677
Tp57577_TGAC_v2_gene11572	Tp57577_TGAC_v2_mRNA11946	Tp57577_TGAC_v2_mRNA11946	K16298 - serine carboxypeptidase-like clade IV [EC:3.4.16.-] (SCPL-IV) (1 of 3)	PF00450	PTHR11802,PTHR11802:SF95,PTHR11802:SF350	KOG1282	3.4.16, 3.4.16.6, 3.4.21, 3.4.16.2, 3.4.16.5, 3.4.17.11, 3.4.16.5	K16298	GO:0004185, GO:0098827, GO:0051603, GO:0005773, GO:0005576, GO:0004185, GO:0006508, GO:0005777, GO:0005789, GO:0006508
Tp57577_TGAC_v2_gene25738	Tp57577_TGAC_v2_mRNA26619	Tp57577_TGAC_v2_mRNA26619	PTHR30540 - OSMOTIC STRESS POTASSIUM TRANSPORTER (1 of 28)	PF02705	PTHR30540:SF94,PTHR30540			K03549	GO:0016021, GO:0016020, GO:0015079, GO:0009674, GO:0016020, GO:1990573, GO:0071805, GO:0015079, GO:0071805, GO:0035725
Tp57577_TGAC_v2_gene25082	Tp57577_TGAC_v2_mRNA25939	Tp57577_TGAC_v2_mRNA25939	PF02696 - Uncharacterized ACR, YdiU/UPF0061 family (UPF0061) (1 of 3)	PF02696	PTHR32057:SF15,PTHR12153				GO:0033819, , GO:0009249
Tp57577_TGAC_v2_gene25899	Tp57577_TGAC_v2_mRNA26783	Tp57577_TGAC_v2_mRNA26783	PTHR10438:SF242 - THIOREDOXIN-LIKE PROTEIN CXXS1 (1 of 5)	PF00085	PTHR10438:SF242,PTHR10438,PTHR10438:SF384	KOG0907	5.3.4.1, 1.6.5.4, 1.6.5.4, 1.8.1.9, 1.8.1.8	K03671	GO:0045454, GO:0003756, GO:0034599, GO:0015035, GO:0005829, GO:0045454, GO:0006662, GO:0055114, GO:0047134, GO:0016656, GO:0015035, GO:0016671, GO:0098869, GO:0004791, GO:0005623
Tp57577_TGAC_v2_gene36607	Tp57577_TGAC_v2_mRNA37831	Tp57577_TGAC_v2_mRNA37831	K08850 - aurora kinase, other [EC:2.7.11.1] (AURKX) (1 of 2)	PF14531	PTHR24350:SF7,PTHR24350	KOG0580	2.7.11.1, 2.7.11.1, 2.7.11	K08850	GO:0004674, GO:0048471, GO:0032465, GO:0044022, GO:0000780, GO:0007052, GO:0035404, GO:0043987, GO:0043988, GO:0032133, GO:0005524, GO:0007059, GO:0000226, GO:0007049, GO:0051233, GO:0032465, GO:0035175, GO:0007059, GO:0005876, GO:0005524, GO:0035174, GO:0000278, GO:0004672
Tp57577_TGAC_v2_gene29501	Tp57577_TGAC_v2_mRNA30513	Tp57577_TGAC_v2_mRNA30513	PF00702 - haloacid dehalogenase-like hydrolase (Hydrolase) (1 of 20)	PF00702	PTHR24093:SF315,PTHR24093,PTHR43520:SF24		7.2.2.10, 3.6.3.4, 3.6.1.15, 3.6.1.3, 3.6.3.54	K17686	GO:0043492, GO:0016021, GO:0010273, GO:0000166, GO:0016021, GO:0070588, GO:0005388, GO:0016787, GO:0043231, GO:0005887, GO:0019829, GO:0000166
Tp57577_TGAC_v2_gene37895	Tp57577_TGAC_v2_mRNA39177	Tp57577_TGAC_v2_mRNA39177	PTHR11926:SF233 - UDP-GLYCOSYLTRANSFERASE 85A1-RELATED (1 of 9)	PF00201	PTHR11926:SF1360,PTHR11926:SF233,PTHR11926	KOG1192	2.4.1.215, 2.4.1.203, 2.4.1.17, 2.4.1.324, 2.4.1.324	K21374	GO:0015020, GO:0050502, GO:0016758, GO:0080043, GO:0043231, GO:0008152, GO:0080044, GO:0050403
Tp57577_TGAC_v2_gene10570	Tp57577_TGAC_v2_mRNA10924	Tp57577_TGAC_v2_mRNA10924	PTHR23500:SF149 - INOSITOL TRANSPORTER 4-RELATED (1 of 6)	PF00083	PTHR48020:SF20,PTHR23500,PTHR23500:SF149	KOG0254		K08150	GO:0016021, GO:0016021, GO:0005351, GO:0055085, GO:0005355, GO:1902600, GO:0005886, GO:0046323, GO:0022857, GO:0005366, GO:0008643, GO:0055085, GO:0015798
Tp57577_TGAC_v2_gene29383	Tp57577_TGAC_v2_mRNA30393	Tp57577_TGAC_v2_mRNA30393	3.1.4.46 - Glycerophosphodiester phosphodiesterase / Glycerophosphoryl diester phosphodiesterase (1 of 115)		PTHR27009:SF19,PTHR27009:SF84,PTHR27009		2.7.11.1, 3.1.4.46	K04733	GO:0004674, , GO:0005524
Tp57577_TGAC_v2_gene22874	Tp57577_TGAC_v2_mRNA23657	Tp57577_TGAC_v2_mRNA23657	PF10536 - Plant mobile domain (PMD) (1 of 31)	PF10536	PTHR46033:SF12		3.1.3.16, 3.1.3.16	K04460	GO:0008234, GO:0016740, GO:0008483
Tp57577_TGAC_v2_gene1545	Tp57577_TGAC_v2_mRNA1568	Tp57577_TGAC_v2_mRNA1568	PTHR11654//PTHR11654:SF125 - OLIGOPEPTIDE TRANSPORTER-RELATED // SUBFAMILY NOT NAMED (1 of 2)	PF07690	PTHR11654:SF125,PTHR11654:SF532,PTHR11654		3.6.3.43	K14638	GO:0016021, GO:0032989, GO:0035672, GO:0005215, GO:0016021, GO:0006807, GO:0042939, GO:0042938, GO:0055085, GO:0016020, GO:0005886, GO:0022857, GO:0042937, GO:0006857, GO:0006810, GO:0055085, GO:0009860, GO:0009506
Tp57577_TGAC_v2_gene6641	Tp57577_TGAC_v2_mRNA6878	Tp57577_TGAC_v2_mRNA6878	K01919 - glutamate--cysteine ligase (gshA) (1 of 2)	PF04107	PTHR34378:SF3,PTHR34378:SF1,PTHR34378		6.3.2.2, 6.3.2.2	K01919	GO:0006750, GO:0006750, GO:0005524, GO:0004357, GO:0042398, GO:0009507, GO:0004357
Tp57577_TGAC_v2_gene25645	Tp57577_TGAC_v2_mRNA26522	Tp57577_TGAC_v2_mRNA26522	PTHR24073:SF578 - RAS-RELATED PROTEIN RABA4D (1 of 3)	PF00025	PTHR24073,PTHR24073:SF578,PTHR47978:SF2	KOG0087	3.6.1.15	K07904	GO:0005794, GO:0032989, GO:0005525, GO:0003924, GO:0070382, GO:0003924, GO:0019900, GO:0005768, GO:0080092, GO:0090404, GO:0005525, GO:0045177
Tp57577_TGAC_v2_gene18271	Tp57577_TGAC_v2_mRNA18907	Tp57577_TGAC_v2_mRNA18907	NAC domain-containing protein	PF02365	PTHR31719,PTHR31719:SF25,PTHR31719:SF98				GO:0003700, GO:0006355, GO:0005634, GO:0006351, GO:0006355, GO:0009908, GO:0010150, GO:0005634, GO:0009793, GO:0009825, GO:0003677, GO:0009835
Tp57577_TGAC_v2_gene21386	Tp57577_TGAC_v2_mRNA22117	Tp57577_TGAC_v2_mRNA22117	PTHR23272//PTHR23272:SF46 - BED FINGER-RELATED // SUBFAMILY NOT NAMED (1 of 3)	PF14372,PF05699	PTHR23272,PTHR23272:SF137,PTHR23272:SF46				GO:0003677, GO:0003677, GO:0046983, GO:0046983
Tp57577_TGAC_v2_gene12087	Tp57577_TGAC_v2_mRNA12483	Tp57577_TGAC_v2_mRNA12483	pentatricopeptide repeat-containing protein mitochondrial-like	PF01535,PF12854,PF13041,PF13812	PTHR45613:SF400				GO:0009451, GO:0043231, , GO:0004519, GO:0003723
Tp57577_TGAC_v2_gene15098	Tp57577_TGAC_v2_mRNA15603	Tp57577_TGAC_v2_mRNA15603	PF07911 - Protein of unknown function (DUF1677) (DUF1677) (1 of 10) (NCR)	PF07911	PTHR33108:SF14,PTHR33108,PTHR33108:SF4				GO:0016021, GO:0016021
Tp57577_TGAC_v2_gene8392	Tp57577_TGAC_v2_mRNA8675	Tp57577_TGAC_v2_mRNA8675	paladin-like	PF14566	PTHR23339,PTHR23339:SF54
Tp57577_TGAC_v2_gene35068	Tp57577_TGAC_v2_mRNA36263	Tp57577_TGAC_v2_mRNA36263	PF13952 - Domain of unknown function (DUF4216) (DUF4216) (1 of 30)	PF13952	PTHR10775:SF152,PTHR10775,PTHR10775:SF105				GO:0006075, GO:0003843, GO:0000148,
Tp57577_TGAC_v2_gene6127	Tp57577_TGAC_v2_mRNA6342	Tp57577_TGAC_v2_mRNA6342	PTHR31223:SF17 - CYTOKININ RIBOSIDE 5'-MONOPHOSPHATE PHOSPHORIBOHYDROLASE LOG3-RELATED (1 of 4)	PF03641	PTHR31223:SF58,PTHR31223,PTHR31223:SF17			K22522	GO:0009691, GO:0009691, GO:0005829, GO:0016787, GO:0016787, GO:0005634
Tp57577_TGAC_v2_gene1852	Tp57577_TGAC_v2_mRNA1894	Tp57577_TGAC_v2_mRNA1894	PTHR12632//PTHR12632:SF15 - TRANSCRIPTION FACTOR NF-Y ALPHA-RELATED // SUBFAMILY NOT NAMED (1 of 1)	PF02045	PTHR12632,PTHR12632:SF57,PTHR12632:SF15			K08064	GO:0003700, GO:0006355, GO:0055046, GO:0003700, GO:0006355, GO:0000978, GO:0010262, GO:0005634, GO:0045892, GO:0016602, GO:0003677, GO:0016602
Tp57577_TGAC_v2_gene24528	Tp57577_TGAC_v2_mRNA25373	Tp57577_TGAC_v2_mRNA25373	PTHR33868:SF2 - EXPRESSED PROTEIN (1 of 4)		PTHR33868,PTHR33868:SF8,PTHR33868:SF2				GO:0016021, GO:0016021
Tp57577_TGAC_v2_gene35643	Tp57577_TGAC_v2_mRNA36850	Tp57577_TGAC_v2_mRNA36850	1.1.1.294 - Chlorophyll(ide) b reductase / Chlorophyll b reductase (1 of 2)	PF13561	PTHR24314:SF10,PTHR24314:SF21,PTHR24314	KOG0725	1.1.1.294, 1.1.1.47, 1.1.1.294, 1.1.99.10	K13606	GO:0016021, GO:0015996, GO:0015996, GO:0047936, GO:0016021, GO:0009536, GO:0010304, GO:0016491, GO:0055114, GO:0009536, GO:0009507, GO:0010304, GO:0034256
Tp57577_TGAC_v2_gene23851	Tp57577_TGAC_v2_mRNA24672	Tp57577_TGAC_v2_mRNA24672	PTHR12224//PTHR12224:SF2 - BETA-1,4-MANNOSYL-GLYCOPROTEIN BETA-1,4-N-ACETYLGLUCOSAMINYL-TRANSFERASE // SUBFAMILY NOT NAMED (1 of 3)	PF04724	PTHR12224:SF2,PTHR12224:SF4,PTHR12224		2.4.1.144	K00737	GO:0006487, GO:0016021, GO:0016020, GO:0003830, GO:0016020, GO:0006487, GO:0003830
Tp57577_TGAC_v2_gene38332	Tp57577_TGAC_v2_mRNA39628	Tp57577_TGAC_v2_mRNA39628	PF00403 - Heavy-metal-associated domain (HMA) (1 of 82)	PF00403	PTHR47294:SF4				GO:0030001, GO:0046872, GO:0030001, GO:0046872
Tp57577_TGAC_v2_gene23368	Tp57577_TGAC_v2_mRNA24171	Tp57577_TGAC_v2_mRNA24171	KS-dehydrin		PTHR34941:SF3				GO:0046872
Tp57577_TGAC_v2_gene24685	Tp57577_TGAC_v2_mRNA25535	Tp57577_TGAC_v2_mRNA25535	3.2.1.39 - Glucan endo-1,3-beta-D-glucosidase / Laminarinase (1 of 69)	PF00332	PTHR32227,PTHR32227:SF125,PTHR32227:SF251		3.2.1.39, 3.2.1.39, 3.2.1.21		GO:0005618, GO:0005975, GO:0002215, GO:0009817, GO:0016021, GO:0006952, GO:0030247, GO:0005774, GO:0051704, GO:0042973, GO:0006076, GO:0009651, GO:0046658, GO:0004553, GO:0005975
Tp57577_TGAC_v2_gene13683	Tp57577_TGAC_v2_mRNA14139	Tp57577_TGAC_v2_mRNA14139	KOG0513 - Ca2+-independent phospholipase A2 (1 of 10)	PF01734	PTHR32176,PTHR32176:SF54	KOG0513	3.1.1.1, 3.1.1.23		GO:0006629, GO:0004620, GO:0016042, GO:0016787, GO:0047372, GO:0016042
Tp57577_TGAC_v2_gene14312	Tp57577_TGAC_v2_mRNA14791	Tp57577_TGAC_v2_mRNA14791	PF02365 - No apical meristem (NAM) protein (NAM) (1 of 94)	PF02365	PTHR31744:SF4,PTHR31744:SF133,PTHR31744				GO:0006355, GO:0005634, GO:0006351, GO:0006355, GO:0003677, GO:0003677
Tp57577_TGAC_v2_gene22758	Tp57577_TGAC_v2_mRNA23539	Tp57577_TGAC_v2_mRNA23539	PTHR23500:SF44 - SUGAR TRANSPORT PROTEIN 5 (1 of 11)	PF00083	PTHR23500:SF44,PTHR23500,PTHR23500:SF498				GO:0016021, GO:0016021, GO:0022857, GO:0005351, GO:0055085, GO:0005355, GO:1902600, GO:0046323, GO:0022857, GO:0008643, GO:0008643, GO:0055085
Tp57577_TGAC_v2_gene23422	Tp57577_TGAC_v2_mRNA24228	Tp57577_TGAC_v2_mRNA24228	1.14.11.14 - 6-beta-hydroxyhyoscyamine epoxidase / Hydroxyhyoscyamine dioxygenase (1 of 2)	PF03171	PTHR10209,PTHR47991:SF31,PTHR10209:SF124		1.14.11.11, , 1.14.11.14	K18054	GO:0055114, GO:0046872, GO:0016491, GO:0055114, GO:0016491, GO:0051213
Tp57577_TGAC_v2_gene15259	Tp57577_TGAC_v2_mRNA15767	Tp57577_TGAC_v2_mRNA15767	hydroxyproline-rich glycoprotein family protein		PTHR34291:SF1,PTHR34291,PTHR34291:SF12				GO:0016021, GO:0016021, GO:0005886
Tp57577_TGAC_v2_gene14684	Tp57577_TGAC_v2_mRNA15175	Tp57577_TGAC_v2_mRNA15175	K07466 - replication factor A1 (RFA1, RPA1, rpa) (1 of 10)	PF02721	PTHR23273:SF74,PTHR23273			K07466	GO:0008375, GO:0034645, GO:0016020, GO:0003677, GO:0051276, GO:0006281
Tp57577_TGAC_v2_gene31120	Tp57577_TGAC_v2_mRNA32167	Tp57577_TGAC_v2_mRNA32167	peroxidase	PF00141	PTHR31388:SF203		1.11.1.7, 1.11.1.7	K00430	GO:0004601, GO:0044416, GO:0050832, GO:0098869, GO:0009826, GO:0020037, GO:0052390, GO:0005794, GO:0042742, GO:0009505, GO:0072593, GO:0032989, GO:0045089, GO:0042744, GO:0010043, GO:0046872, GO:0048046, GO:0051704, GO:0006979, GO:0009416, GO:0004601, GO:0045926, GO:0005576, GO:0009735, GO:0052167, GO:0005774, GO:0055114, GO:0009651
Tp57577_TGAC_v2_gene23355	Tp57577_TGAC_v2_mRNA24158	Tp57577_TGAC_v2_mRNA24158	PTHR10209//PTHR10209:SF167 - OXIDOREDUCTASE, 2OG-FE II OXYGENASE FAMILY PROTEIN // SUBFAMILY NOT NAMED (1 of 3)	PF03171	PTHR10209,PTHR10209:SF460,PTHR10209:SF167	KOG0143	1.14.11.9		GO:0055114, GO:0046872, GO:0046872, GO:0016491, GO:0055114, GO:0051213
Tp57577_TGAC_v2_gene23559	Tp57577_TGAC_v2_mRNA24369	Tp57577_TGAC_v2_mRNA24369	Pentatricopeptide repeat-containing protein	PF01535,PF13041,PF14432,PF12854	PTHR24015,PTHR24015:SF904				GO:0009451, GO:0043231, GO:0008270
Tp57577_TGAC_v2_gene9270	Tp57577_TGAC_v2_mRNA9578	Tp57577_TGAC_v2_mRNA9578	PTHR31744:SF7 - NAC DOMAIN-CONTAINING PROTEIN 100-RELATED (1 of 2)	PF02365	PTHR31744:SF104,PTHR31744:SF7,PTHR31744				GO:0003700, GO:0006355, GO:0005634, GO:0016021, GO:0006351, GO:0006355, GO:0003677, GO:0005634, GO:0003677
Tp57577_TGAC_v2_gene23601	Tp57577_TGAC_v2_mRNA24412	Tp57577_TGAC_v2_mRNA24412	maternal effect embryo arrest protein		PTHR33430,PTHR33430:SF3,PTHR33430:SF9				GO:0016021, GO:0016021
Tp57577_TGAC_v2_gene31494	Tp57577_TGAC_v2_mRNA32553	Tp57577_TGAC_v2_mRNA32553	PTHR14255//PTHR14255:SF5 - ATP-DEPENDENT PROTEASE CEREBLON // SUBFAMILY NOT NAMED (1 of 2)	PF01925	PTHR14255:SF5,PTHR14255:SF33,PTHR14255				GO:0031464, GO:0016021, GO:0016567, GO:0016021
Tp57577_TGAC_v2_gene13492	Tp57577_TGAC_v2_mRNA13945	Tp57577_TGAC_v2_mRNA13945	PF06880 - Protein of unknown function (DUF1262) (DUF1262) (1 of 7)	PF06880	PTHR31050,PTHR31050:SF2,PTHR31050:SF7				GO:0016021
Tp57577_TGAC_v2_gene7998	Tp57577_TGAC_v2_mRNA8271	Tp57577_TGAC_v2_mRNA8271	PTHR11439//PTHR11439:SF185 - GAG-POL-RELATED RETROTRANSPOSON // SUBFAMILY NOT NAMED (1 of 271)	PF07727	PTHR11439,PTHR11439:SF185,PTHR11439:SF322		2.7.7.49	K18195	GO:0003676, GO:0003676, GO:0015074, GO:0015074
Tp57577_TGAC_v2_gene3202	Tp57577_TGAC_v2_mRNA3294	Tp57577_TGAC_v2_mRNA3294
Tp57577_TGAC_v2_gene34922	Tp57577_TGAC_v2_mRNA36115	Tp57577_TGAC_v2_mRNA36115	plant/T7H20-70 protein		PTHR33738,PTHR33738:SF1,PTHR33738:SF3				GO:0000502
Tp57577_TGAC_v2_gene20000	Tp57577_TGAC_v2_mRNA20692	Tp57577_TGAC_v2_mRNA20692	PTHR24078:SF166 - LD21896P (1 of 1)	PF13370,PF00226	PTHR24078,PTHR24078:SF166,PTHR44579:SF6	KOG0716		K05337	GO:0019897, GO:0050821, GO:0030695, GO:0005829, GO:0031398, GO:0008285, GO:0043124, GO:0042645, GO:0051059, GO:0006919, GO:0033077, GO:0007569, GO:0042102, GO:0005133, GO:0032088, GO:0005634, GO:0031594, GO:0032042, GO:0030971, GO:0000122, GO:0009055, GO:0060336, GO:0009055, GO:0006924, GO:0071340, GO:0007264, GO:0030544, GO:0006469, GO:0022900, GO:0005506, GO:0051082, GO:0043154, GO:0045211, GO:…
Tp57577_TGAC_v2_gene23048	Tp57577_TGAC_v2_mRNA23835	Tp57577_TGAC_v2_mRNA23835	PTHR11566:SF45 - DYNAMIN-RELATED PROTEIN 4C-RELATED (1 of 14)		PTHR11566,PTHR11566:SF181,PTHR11566:SF45		3.6.1.15, 3.6.5.5	K14754	GO:0005525, GO:0003924, GO:0005737, GO:0000266, GO:0003924, GO:0008017
Tp57577_TGAC_v2_gene19435	Tp57577_TGAC_v2_mRNA20110	Tp57577_TGAC_v2_mRNA20110	PTHR31062:SF16 - XYLOGLUCAN ENDOTRANSGLUCOSYLASE/HYDROLASE PROTEIN 29-RELATED (1 of 1)	PF06955,PF00722	PTHR31062:SF237,PTHR31062:SF16,PTHR31062		2.4.1.207, 2.4.1.207	K08235	GO:0006073, GO:0010411, GO:0048046, GO:0005618, GO:0016762, GO:0016762, GO:0005618, GO:0004553, GO:0042546, GO:0048046, GO:0042546, GO:0071555, GO:0005975, GO:0071555, GO:0010411, GO:0004553
Tp57577_TGAC_v2_gene34132	Tp57577_TGAC_v2_mRNA35280	Tp57577_TGAC_v2_mRNA35280
Tp57577_TGAC_v2_gene29445	Tp57577_TGAC_v2_mRNA30457	Tp57577_TGAC_v2_mRNA30457	4.1.1.1 - Pyruvate decarboxylase / Pyruvic decarboxylase (1 of 9)	PF02776,PF02775,PF00205	PTHR18968,PTHR18968:SF137,PTHR43452:SF24		4.1.1.1, 4.1.1.1	K01568	GO:0016831, GO:0016020, GO:0030976, GO:0005829, GO:0001666, GO:0034059, GO:0000287, GO:0004737, GO:0003824, GO:0030976, GO:0000287
Tp57577_TGAC_v2_gene11365	Tp57577_TGAC_v2_mRNA11737	Tp57577_TGAC_v2_mRNA11737	3.1.1.78 - Polyneuridine-aldehyde esterase / Polyneuridine aldehyde esterase (1 of 3)	PF12697	PTHR10992:SF1027,PTHR10992:SF820,PTHR10992	KOG4178,KOG1454	3.1.1.78, 3.1.1.1, 3.1.1.78	K20802	GO:0004519, GO:0080030, GO:0080031, GO:0080032, GO:0043231, GO:0050529, GO:0009694, GO:0009451, GO:0090305, GO:0003723, GO:0003824, GO:0009696
Tp57577_TGAC_v2_gene30668	Tp57577_TGAC_v2_mRNA31706	Tp57577_TGAC_v2_mRNA31706	PTHR13683:SF268 - EUKARYOTIC ASPARTYL PROTEASE FAMILY PROTEIN (1 of 9)(NCR)	PF14543	PTHR13683,PTHR47965:SF68,PTHR13683:SF268	KOG1339	3.4.23.43, 3.4.99, 3.4.23.25, 3.4.23.20, 3.4.23.36, 3.4.23.34, 3.4.23.35, 3.4.23.15, 3.4.23.1, 3.4.23.12, 3.4.23.4, 3.4.23.5, 3.4.23, 3.4.23.32		GO:0004190, GO:0004190, GO:0006508, GO:0006508
Tp57577_TGAC_v2_gene30245	Tp57577_TGAC_v2_mRNA31271	Tp57577_TGAC_v2_mRNA31271	PF00407 - Pathogenesis-related protein Bet v I family (Bet_v_1) (1 of 29)	PF00407	PTHR31213:SF88,PTHR31213,PTHR31213:SF11				GO:0009607, GO:0009607, GO:0005737, GO:0006952, GO:0004864, GO:0080163, GO:0005634, GO:0006952, GO:0009738, GO:0010427, GO:0032515, GO:0038023
Tp57577_TGAC_v2_gene29834	Tp57577_TGAC_v2_mRNA30853	Tp57577_TGAC_v2_mRNA30853	PTHR27003:SF81 - U-BOX DOMAIN-CONTAINING PROTEIN 50-RELATED (1 of 2)	PF04564,PF07714	PTHR45647:SF34,PTHR27003,PTHR27003:SF81	KOG1187	2.7.11.1,		GO:0006468, GO:0016567, GO:0005524, GO:0005524, GO:0004842, GO:0004672, GO:0004842, GO:0006468, GO:0016567, GO:0004672
Tp57577_TGAC_v2_gene24537	Tp57577_TGAC_v2_mRNA25382	Tp57577_TGAC_v2_mRNA25382	PTHR22870//PTHR22870:SF155 - REGULATOR OF CHROMOSOME CONDENSATION // SUBFAMILY NOT NAMED (1 of 4)	PF00415	PTHR22870,PTHR22870:SF155,PTHR22870:SF396			K10614	GO:0016874
Tp57577_TGAC_v2_gene27166	Tp57577_TGAC_v2_mRNA28101	Tp57577_TGAC_v2_mRNA28101	Protein FAR-RED ELONGATED HYPOCOTYL 3	PF03101,PF10551	PTHR31669:SF232,PTHR31669,PTHR31669:SF41			K17604	GO:0006355, GO:0006355
Tp57577_TGAC_v2_gene13368	Tp57577_TGAC_v2_mRNA13815	Tp57577_TGAC_v2_mRNA13815	PTHR21495:SF71 - DIRIGENT PROTEIN 1-RELATED (1 of 6)	PF03018	PTHR21495,PTHR21495:SF195,PTHR21495:SF71				GO:0048046, GO:0048046
Tp57577_TGAC_v2_gene2725	Tp57577_TGAC_v2_mRNA2802	Tp57577_TGAC_v2_mRNA2802
Tp57577_TGAC_v2_gene39716	Tp57577_TGAC_v2_mRNA41064	Tp57577_TGAC_v2_mRNA41064							GO:0016021, GO:0016021
Tp57577_TGAC_v2_gene3317	Tp57577_TGAC_v2_mRNA3413	Tp57577_TGAC_v2_mRNA3413	PTHR10353:SF46 - BETA-GLUCOSIDASE 41-RELATED (1 of 4)	PF00232	PTHR10353:SF46,PTHR10353,PTHR10353:SF148		3.2.1.21, 3.2.1.21	K01188	GO:0005975, GO:1901657, GO:0004553, GO:0008422, GO:0009505, GO:0004553, GO:0005975
Tp57577_TGAC_v2_gene37595	Tp57577_TGAC_v2_mRNA38852	Tp57577_TGAC_v2_mRNA38852	KOG1586 - Protein required for fusion of vesicles in vesicular transport, alpha-SNAP (1 of 5)		PTHR21529	KOG1586		K10706	GO:0005524
Tp57577_TGAC_v2_gene13735	Tp57577_TGAC_v2_mRNA14191	Tp57577_TGAC_v2_mRNA14191	PTHR14155//PTHR14155:SF187 - RING FINGER DOMAIN-CONTAINING // SUBFAMILY NOT NAMED (1 of 3)	PF17123	PTHR14155:SF187,PTHR45798:SF29,PTHR14155		2.3.2.27	K19040	GO:0016021, GO:0016021
Tp57577_TGAC_v2_gene1946	Tp57577_TGAC_v2_mRNA1990	Tp57577_TGAC_v2_mRNA1990	PTHR23155//PTHR23155:SF592 - LEUCINE-RICH REPEAT-CONTAINING PROTEIN // SUBFAMILY NOT NAMED (1 of 58)	PF00931	PTHR23155,PTHR23155:SF592,PTHR23155:SF1052	KOG4658		K13457	GO:0019897, GO:0043531, GO:0007165, GO:0006952, GO:0043531, GO:0009626
Tp57577_TGAC_v2_gene6610	Tp57577_TGAC_v2_mRNA6846	Tp57577_TGAC_v2_mRNA6846	PTHR22298:SF22 - ENDOGLUCANASE 18-RELATED (1 of 4)	PF00759	PTHR22298,PTHR22298:SF22		3.2.1.4, 3.2.1.4	K01179	GO:0008810, GO:0030245, GO:0030245, GO:0008810, GO:0004553, GO:0005975
Tp57577_TGAC_v2_gene32319	Tp57577_TGAC_v2_mRNA33402	Tp57577_TGAC_v2_mRNA33402	PTHR31388:SF37 - PEROXIDASE 4-RELATED (1 of 2)	PF00141	PTHR31388:SF37,PTHR31388:SF194,PTHR31388		1.11.1.7, 1.11.1.7	K00430	GO:0042744, GO:0005576, GO:0042744, GO:0055114, GO:0046872, GO:0006979, GO:0004601, GO:0020037, GO:0046872, GO:0055114, GO:0005576, GO:0006979, GO:0071456, GO:0004601, GO:0098869, GO:0020037
Tp57577_TGAC_v2_gene21524	Tp57577_TGAC_v2_mRNA22259	Tp57577_TGAC_v2_mRNA22259	PTHR10108:SF797 - METHYLTRANSFERASE PMT27-RELATED (1 of 2)	PF03141	PTHR10108,PTHR10108:SF797,PTHR10108:SF1072				GO:0005802, GO:0032259, GO:0016021, GO:0008168, GO:0008757, GO:0016787, GO:0008168, GO:0005768
Tp57577_TGAC_v2_gene14747	Tp57577_TGAC_v2_mRNA15240	Tp57577_TGAC_v2_mRNA15240	K16189 - phytochrome-interacting factor 4 (PIF4) (1 of 1)	PF00010	PTHR12565,PTHR12565:SF86,PTHR45855:SF36			K16189	GO:0003700, GO:0009585, GO:0046983, GO:0006355, GO:0010244, GO:0010928, GO:0003677, GO:0010600, GO:0009704, GO:0009693, GO:0005634, GO:0010161, GO:0046983
Tp57577_TGAC_v2_gene28493	Tp57577_TGAC_v2_mRNA29455	Tp57577_TGAC_v2_mRNA29455	PF02992//PF13952//PF13960 - Transposase family tnp2 (Transposase_21) // Domain of unknown function (DUF4216) (DUF4216) // Domain of unknown function (DUF4218) (DUF4218) (1 of 4)	PF13952,PF02992,PF13960	PTHR10775,PTHR10775:SF102				GO:0016021
Tp57577_TGAC_v2_gene23906	Tp57577_TGAC_v2_mRNA24729	Tp57577_TGAC_v2_mRNA24729	PTHR24347:SF1 - PROTEIN CKK-1, ISOFORM B (1 of 3)		PTHR24346:SF62,PTHR24347:SF1,PTHR24347		2.7.11.1, 2.7.11.17, 2.7.11	K07359	GO:0004674, GO:0043900, GO:0018105, GO:0009615, GO:0099139, GO:0005524, GO:0004674, GO:2000241, GO:0035556, GO:0018107, GO:0046777, GO:0005622
Tp57577_TGAC_v2_gene19706	Tp57577_TGAC_v2_mRNA20387	Tp57577_TGAC_v2_mRNA20387	PF04937 - Protein of unknown function (DUF 659) (DUF659) (1 of 25)	PF04937	PTHR32166,PTHR32166:SF31,PTHR32166:SF81				GO:0046983
Tp57577_TGAC_v2_gene3003	Tp57577_TGAC_v2_mRNA3093	Tp57577_TGAC_v2_mRNA3093	PTHR10353//PTHR10353:SF81 - GLYCOSYL HYDROLASE // SUBFAMILY NOT NAMED (1 of 43)	PF00232	PTHR10353,PTHR10353:SF81,PTHR10353:SF273		3.2.1.118, 3.2.1.21	K01188	GO:0004553, GO:0005975, GO:0005975, GO:0004553
Tp57577_TGAC_v2_gene30620	Tp57577_TGAC_v2_mRNA31657	Tp57577_TGAC_v2_mRNA31657	PTHR11260:SF303 - GLUTATHIONE S-TRANSFERASE U1-RELATED (1 of 15)	PF13417	PTHR11260,PTHR11260:SF303,PTHR11260:SF556		2.5.1.18, 2.5.1.18	K00799	GO:0005515, GO:0009735, GO:0001101, GO:0009733, GO:0009739, GO:0046686, GO:0005737, GO:0009737, GO:0005515, GO:0009408, GO:0009407, GO:0004364, GO:0016740, GO:0006749, GO:0016740
Tp57577_TGAC_v2_gene21029	Tp57577_TGAC_v2_mRNA21747	Tp57577_TGAC_v2_mRNA21747	PTHR31945:SF17 - TRANSCRIPTION FACTOR FER-LIKE IRON DEFICIENCY-INDUCED TRANSCRIPTION FACTOR (1 of 4)	PF00010	PTHR31945:SF17,PTHR31945,PTHR31945:SF52				GO:0097366, GO:0003700, GO:0071732, GO:0046983, GO:0006355, GO:0071369, GO:0071281, GO:0035690, GO:0034756, GO:0046983
Tp57577_TGAC_v2_gene31025	Tp57577_TGAC_v2_mRNA32071	Tp57577_TGAC_v2_mRNA32071	PTHR10758//PTHR10758:SF3 - 26S PROTEASOME NON-ATPASE REGULATORY SUBUNIT 3/COP9 SIGNALOSOME COMPLEX SUBUNIT 3 // SUBFAMILY NOT NAMED (1 of 6)		PTHR10758:SF3,PTHR10758,PTHR10758:SF13			K03033	GO:0006511, GO:0005829, GO:0005886, GO:0000502, GO:0008541, GO:0009506
Tp57577_TGAC_v2_gene24514	Tp57577_TGAC_v2_mRNA25359	Tp57577_TGAC_v2_mRNA25359	PTHR22870//PTHR22870:SF155 - REGULATOR OF CHROMOSOME CONDENSATION // SUBFAMILY NOT NAMED (1 of 4)	PF00415	PTHR22870,PTHR22870:SF155,PTHR22870:SF396			K10614	GO:0016874
Tp57577_TGAC_v2_gene9118	Tp57577_TGAC_v2_mRNA9424	Tp57577_TGAC_v2_mRNA9424	KOG1987 - Speckle-type POZ protein SPOP and related proteins with TRAF, MATH and BTB/POZ domains (1 of 13)	PF00917	PTHR46236:SF17	KOG1987	3.4.19.12	K11838	GO:0005515, GO:0016740, GO:0016787, GO:0005515
Tp57577_TGAC_v2_gene22481	Tp57577_TGAC_v2_mRNA23252	Tp57577_TGAC_v2_mRNA23252	PF00069//PF01476 - Protein kinase domain (Pkinase) // LysM domain (LysM) (1 of 4)	PF01476,PF00069	PTHR45927:SF17,PTHR27001,PTHR27001:SF241	KOG1187	2.7.11.1, 2.7.11, 2.7.11.30	K04733	GO:0006468, GO:0016021, GO:0016021, GO:0005524, GO:0005524, GO:0007178, GO:0005886, GO:0004672, GO:0004675, GO:0006468, GO:0004672, GO:0019901
Tp57577_TGAC_v2_gene5291	Tp57577_TGAC_v2_mRNA5471	Tp57577_TGAC_v2_mRNA5471			PTHR33124,PTHR33124:SF14,PTHR33124:SF11
Tp57577_TGAC_v2_gene40330	Tp57577_TGAC_v2_mRNA41682	Tp57577_TGAC_v2_mRNA41682	(1 of 1) 3.4.24.34 - Neutrophil collagenase / Matrix metalloproteinase 8	PF00413,PF01471	PTHR10201:SF258		3.4.24.34,		GO:0031012, GO:0008237, GO:0004222, GO:0008270
Tp57577_TGAC_v2_gene19621	Tp57577_TGAC_v2_mRNA20298	Tp57577_TGAC_v2_mRNA20298	PTHR27002:SF84 - ATP BINDING / PROTEIN KINASE-RELATED (1 of 28)	PF08276,PF00954,PF01453	PTHR27002:SF745,PTHR27002,PTHR27002:SF84		2.7.11.1, 2.7.11.1, 2.7.11	K04733	GO:0071236, GO:0071229, GO:0005886, GO:0030246, GO:0009816, GO:0032870, GO:0048544, GO:0006468, GO:0071446, GO:0016021, GO:0048544, GO:0004674, GO:0031625, GO:0030246, GO:0005524, GO:0016301, GO:0005516, GO:0035690, GO:0046777
Tp57577_TGAC_v2_gene23162	Tp57577_TGAC_v2_mRNA23953	Tp57577_TGAC_v2_mRNA23953	3.4.24.7 - Interstitial collagenase / Vertebrate collagenase (1 of 2)	PF00413	PTHR10201,PTHR10201:SF140,PTHR10201:SF258		3.4.24.11, 3.4.24.35, 3.4.24.57, 3.4.24.70, 3.4.24.37, 3.4.24.64, 3.4.24.55, 3.4.24.69, 3.4.99, 3.4.24.23, 3.4.24.61, 3.4.24.18, 3.4.24.19, 3.4.24.56, 3.4.24.7, 3.4.24, 3.4.24.24, 3.4.24.21, 3.4.24.59, 3.4.24.17, 3.4.24.72, 3.4.24.71, 3.4.24.14, 3.4.24.22	K07761	GO:0031012, GO:0016021, GO:0004222, GO:0016021, GO:0031012, GO:0004222, GO:0008270, GO:0008270, GO:0006508, GO:0006508
Tp57577_TGAC_v2_gene38293	Tp57577_TGAC_v2_mRNA39588	Tp57577_TGAC_v2_mRNA39588	PF02179 - BAG domain (BAG) (1 of 10)	PF02179	PTHR33322:SF6,PTHR33322:SF4,PTHR33322				GO:0051087, GO:0051087, GO:0043207, GO:0006457, GO:0009266, GO:0009506
Tp57577_TGAC_v2_gene27633	Tp57577_TGAC_v2_mRNA28575	Tp57577_TGAC_v2_mRNA28575	PTHR24093:SF50 - COPPER-TRANSPORTING ATPASE HMA5-RELATED (1 of 1)	PF00702	PTHR24093,PTHR24093:SF50,PTHR43520:SF24		7.2.2.10, 3.6.3.4, 3.6.1.15, 3.6.1.3, 3.6.3.54	K17686	GO:0043492, GO:0016021, GO:0010273, GO:0000166, GO:0070588, GO:0005388, GO:0043231, GO:0005887, GO:0019829, GO:0000166
Tp57577_TGAC_v2_gene7522	Tp57577_TGAC_v2_mRNA7775	Tp57577_TGAC_v2_mRNA7775	Protein FAR1-RELATED SEQUENCE 5	PF03101,PF10551,PF04434	PTHR31669:SF235,PTHR31669,PTHR31669:SF41			K17604	GO:0006355, GO:0006355, GO:0046872
Tp57577_TGAC_v2_gene7553	Tp57577_TGAC_v2_mRNA7807	Tp57577_TGAC_v2_mRNA7807	PTHR23155//PTHR23155:SF554 - LEUCINE-RICH REPEAT-CONTAINING PROTEIN // SUBFAMILY NOT NAMED (1 of 71)	PF00931	PTHR33463:SF100,PTHR23155,PTHR23155:SF554	KOG4658		K13459	GO:0043531, GO:0043531, GO:0016787
Tp57577_TGAC_v2_gene14039	Tp57577_TGAC_v2_mRNA14506	Tp57577_TGAC_v2_mRNA14506	2.4.1.207 - Xyloglucan:xyloglucosyl transferase / Xyloglucan endotransglycosylase (1 of 66)	PF00722	PTHR31062:SF176,PTHR31062,PTHR31062:SF23		2.4.1.207, 2.4.1.207	K14504	GO:0048046, GO:0005975, GO:0016762, GO:0005618, GO:0004553, GO:0042546, GO:0005975, GO:0071555, GO:0010411, GO:0004553
Tp57577_TGAC_v2_gene20537	Tp57577_TGAC_v2_mRNA21243	Tp57577_TGAC_v2_mRNA21243	PF09425 - Divergent CCT motif (CCT_2) (1 of 12)	PF09425	PTHR33077:SF17				GO:0003714, GO:1903507, GO:0005634, GO:0005634, GO:0009611, GO:2000022, GO:1903507, GO:0031347, GO:0003714, GO:2000022, GO:0031347, GO:0009611
Tp57577_TGAC_v2_gene18577	Tp57577_TGAC_v2_mRNA19224	Tp57577_TGAC_v2_mRNA19224	PF00280 - Potato inhibitor I family (potato_inhibit) (1 of 11)	PF00280	PTHR33091,PTHR33091:SF62,PTHR33091:SF14				GO:0004867, GO:0004867, GO:0009611, GO:0010951, GO:0009611
Tp57577_TGAC_v2_gene2346	Tp57577_TGAC_v2_mRNA2409	Tp57577_TGAC_v2_mRNA2409	PTHR31218:SF53 - PROTEIN WALLS ARE THIN 1 (1 of 4)	PF00892	PTHR31218,PTHR31218:SF53,PTHR31218:SF28			K17500	GO:0016021, GO:0016021, GO:0022857, GO:0055085, GO:0016020, GO:0005886, GO:0022857
Tp57577_TGAC_v2_gene29334	Tp57577_TGAC_v2_mRNA30341	Tp57577_TGAC_v2_mRNA30341	myb transcription factor	PF00249	PTHR10641,PTHR10641:SF623			K09422	GO:0005515, GO:0006355, GO:0005634, GO:0003700, GO:0044212, GO:1902074, GO:0009737, GO:0043565
Tp57577_TGAC_v2_gene17520	Tp57577_TGAC_v2_mRNA18133	Tp57577_TGAC_v2_mRNA18133	Plant transposase (Ptta/En/Spm family) (Transposase_24)	PF03004	PTHR33144:SF13				GO:0016021
Tp57577_TGAC_v2_gene14470	Tp57577_TGAC_v2_mRNA14952	Tp57577_TGAC_v2_mRNA14952	PTHR27001:SF191 - PROTEIN KINASE APK1A, CHLOROPLASTIC-RELATED (1 of 4)	PF07714	PTHR45621:SF181,PTHR27001,PTHR27001:SF191	KOG1187	2.7.11.1, 2.7.11.30, 2.7.11, 2.7.10.2	K04733	GO:0006468, GO:0005524, GO:0005524, GO:0007178, GO:1902458, GO:0004672, GO:0004675, GO:0006468, GO:0004672
Tp57577_TGAC_v2_gene39959	Tp57577_TGAC_v2_mRNA41308	Tp57577_TGAC_v2_mRNA41308	(1 of 15) PF02892//PF04937 - BED zinc finger (zf-BED) // Protein of unknown function (DUF 659) (DUF659)	PF02892,PF04937	PTHR32166,PTHR32166:SF31,PTHR32166:SF81			K04733	GO:0046983
Tp57577_TGAC_v2_gene23853	Tp57577_TGAC_v2_mRNA24674	Tp57577_TGAC_v2_mRNA24674	PTHR10426//PTHR10426:SF32 - STRICTOSIDINE SYNTHASE-RELATED // SUBFAMILY NOT NAMED (1 of 9)	PF03088	PTHR10426:SF109,PTHR10426:SF32,PTHR10426		4.3.3.2	K21407	GO:0005794, GO:0005783, GO:0001101, GO:0016788, GO:0009058, GO:0009753, GO:0016844, GO:0005774, GO:0009506, GO:0009058, GO:0005886, GO:0009611, GO:0016844, GO:0009505, GO:0051365
Tp57577_TGAC_v2_gene28371	Tp57577_TGAC_v2_mRNA29328	Tp57577_TGAC_v2_mRNA29328	PTHR10353//PTHR10353:SF81 - GLYCOSYL HYDROLASE // SUBFAMILY NOT NAMED (1 of 43)	PF00232	PTHR10353,PTHR10353:SF81,PTHR10353:SF273		3.2.1.118, 3.2.1.21	K01188	GO:0004553, GO:0005975, GO:0005975, GO:0004553
Tp57577_TGAC_v2_gene37323	Tp57577_TGAC_v2_mRNA38574	Tp57577_TGAC_v2_mRNA38574	K11253 - histone H3 (H3) (1 of 24)	PF00125	PTHR11426:SF198,PTHR11426	KOG1745		K11253	GO:0005634, GO:0046982, GO:0000786, GO:0046982, GO:0003677, GO:0005634, GO:0003677, GO:0000786
Tp57577_TGAC_v2_gene4762	Tp57577_TGAC_v2_mRNA4922	Tp57577_TGAC_v2_mRNA4922			PTHR31071:SF4,PTHR31071				GO:0051087,
Tp57577_TGAC_v2_gene2700	Tp57577_TGAC_v2_mRNA2773	Tp57577_TGAC_v2_mRNA2773			PTHR33599:SF3,PTHR33599:SF18,PTHR33599				GO:0016021, GO:0060305, GO:0048046, GO:0005102, GO:0010227, GO:0009723, GO:0010468, GO:0010102, GO:0045490, GO:0042737
Tp57577_TGAC_v2_gene31340	Tp57577_TGAC_v2_mRNA32395	Tp57577_TGAC_v2_mRNA32395	PF13359 - DDE superfamily endonuclease (DDE_Tnp_4) (1 of 44)	PF13359	PTHR22930:SF10,PTHR22930:SF211,PTHR22930				GO:0016021
Tp57577_TGAC_v2_gene18386	Tp57577_TGAC_v2_mRNA19028	Tp57577_TGAC_v2_mRNA19028
Tp57577_TGAC_v2_gene36560	Tp57577_TGAC_v2_mRNA37784	Tp57577_TGAC_v2_mRNA37784							GO:0004190
Tp57577_TGAC_v2_gene9750	Tp57577_TGAC_v2_mRNA10081	Tp57577_TGAC_v2_mRNA10081	PTHR31568:SF17 - EXPRESSED PROTEIN (1 of 3)	PF12734	PTHR31568:SF17,PTHR31568:SF62,PTHR31568				GO:0003006, GO:0005886, GO:0016021, GO:0005886
Tp57577_TGAC_v2_gene29932	Tp57577_TGAC_v2_mRNA30956	Tp57577_TGAC_v2_mRNA30956	PTHR22814:SF16 - CHLOROPLAST-TARGETED COPPER CHAPERONE PROTEIN (1 of 2)	PF00403	PTHR22814,PTHR46119:SF17,PTHR22814:SF16	KOG1603			GO:0005737, GO:0046872, GO:0046916, GO:0046914, GO:0046872, GO:0030001, GO:0030001
Tp57577_TGAC_v2_gene28063	Tp57577_TGAC_v2_mRNA29014	Tp57577_TGAC_v2_mRNA29014	PTHR17204:SF28 - F1C9.34 PROTEIN-RELATED (1 of 7)	PF06101	PTHR48172:SF1,PTHR17204:SF28,PTHR17204				GO:0016192, GO:0016020
Tp57577_TGAC_v2_gene38353	Tp57577_TGAC_v2_mRNA39650	Tp57577_TGAC_v2_mRNA39650	PTHR19372:SF8 - SULFITE OXIDASE (1 of 3)	PF03404,PF00174	PTHR19372,PTHR19372:SF15,PTHR19372:SF8	KOG0535	1.8.3.1, 1.8.3.1	K00387	GO:0015994, GO:0043546, GO:0030151, GO:0055114, GO:0020037, GO:0042128, GO:0016491, GO:0055114, GO:0008482, GO:0005777, GO:0010477, GO:0030151, GO:0006790, GO:0005739
Tp57577_TGAC_v2_gene13359	Tp57577_TGAC_v2_mRNA13806	Tp57577_TGAC_v2_mRNA13806	PTHR21495:SF71 - DIRIGENT PROTEIN 1-RELATED (1 of 6)	PF03018	PTHR21495,PTHR21495:SF195,PTHR21495:SF71				GO:0048046, GO:0048046
Tp57577_TGAC_v2_gene35003	Tp57577_TGAC_v2_mRNA36197	Tp57577_TGAC_v2_mRNA36197	PF00197 - Trypsin and protease inhibitor (Kunitz_legume) (1 of 29)	PF00197	PTHR33107:SF31,PTHR33107,PTHR33107:SF4				GO:0004867, GO:0015066, GO:0004866, GO:0010951, GO:0004866
Tp57577_TGAC_v2_gene20797	Tp57577_TGAC_v2_mRNA21509	Tp57577_TGAC_v2_mRNA21509	PTHR30540:SF7 - K+ POTASSIUM TRANSPORTER (1 of 4)	PF02705	PTHR30540:SF7,PTHR30540,PTHR30540:SF94			K03549	GO:0016021, GO:0015079, GO:0016021, GO:0009674, GO:0016020, GO:1990573, GO:0071805, GO:0015079, GO:0071805, GO:0035725
Tp57577_TGAC_v2_gene16501	Tp57577_TGAC_v2_mRNA17073	Tp57577_TGAC_v2_mRNA17073	PF05564 - Dormancy/auxin associated protein (Auxin_repressed) (1 of 4)	PF05564	PTHR33565,PTHR33565:SF2				GO:0007275, GO:0016021
Tp57577_TGAC_v2_gene24901	Tp57577_TGAC_v2_mRNA25755	Tp57577_TGAC_v2_mRNA25755	PTHR32227:SF52 - GLUCAN ENDO-1,3-BETA-GLUCOSIDASE 2 (1 of 2)	PF07983,PF00332	PTHR32227,PTHR32227:SF52		3.2.1.39, 3.2.1.39, 3.2.1.21	K19891	GO:0005975, GO:0030247, GO:0042973, GO:0046658, GO:0004553, GO:0005975
Tp57577_TGAC_v2_gene28513	Tp57577_TGAC_v2_mRNA29476	Tp57577_TGAC_v2_mRNA29476			PTHR33132,PTHR33132:SF5,PTHR33132:SF63				GO:0016874
Tp57577_TGAC_v2_gene7031	Tp57577_TGAC_v2_mRNA7280	Tp57577_TGAC_v2_mRNA7280	PTHR11802:SF96 - SERINE CARBOXYPEPTIDASE-LIKE 20-RELATED (1 of 9)	PF00450	PTHR11802,PTHR11802:SF334,PTHR11802:SF96		3.4.16, 3.4.16.6, 3.4.21, 3.4.16.2, 3.4.16.5, 3.4.17.11, 3.4.16.5	K16296	GO:0004185, GO:0004185, GO:0006508, GO:0006508
Tp57577_TGAC_v2_gene7844	Tp57577_TGAC_v2_mRNA8112	Tp57577_TGAC_v2_mRNA8112	PTHR31631:SF3 - KINASE INTERACTING (KIP1-LIKE) PROTEIN-RELATED (1 of 3)		PTHR31631:SF3,PTHR31631			K20478	GO:0051015, GO:0003779, GO:0005886
Tp57577_TGAC_v2_gene7851	Tp57577_TGAC_v2_mRNA8120	Tp57577_TGAC_v2_mRNA8120	PF14111//PF14392 - Domain of unknown function (DUF4283) (DUF4283) // Zinc knuckle (zf-CCHC_4) (1 of 32)	PF14392,PF14111	PTHR31286:SF5,PTHR31286:SF49,PTHR31286				GO:0016021
Tp57577_TGAC_v2_gene4992	Tp57577_TGAC_v2_mRNA5164	Tp57577_TGAC_v2_mRNA5164	PTHR24298:SF86 - CYTOCHROME P450 71B21-RELATED (1 of 17)	PF00067	PTHR24298:SF86,PTHR47956:SF26,PTHR24298		1.14.14.32, 1.14.14.43, 1.14.14.45, 1.14.13.120, 1.14.14.150, 1.14.13, 1.14.14.19	K01773	GO:0004497, GO:0052544, GO:0010114, GO:0048830, GO:0055114, GO:0000162, GO:0016705, GO:0005886, GO:0020037, GO:0009682, GO:0009684, GO:0009759, GO:0051704, GO:0102934, GO:0005783, GO:0005739, GO:0009641, GO:0020037, GO:0005506, GO:0055114, GO:0009625, GO:0005506
Tp57577_TGAC_v2_gene988	Tp57577_TGAC_v2_mRNA994	Tp57577_TGAC_v2_mRNA994	PF13952 - Domain of unknown function (DUF4216) (DUF4216) (1 of 30)	PF13952	PTHR10775,PTHR10775:SF105				GO:0006075, GO:0003843, GO:0000148,
Tp57577_TGAC_v2_gene13664	Tp57577_TGAC_v2_mRNA14119	Tp57577_TGAC_v2_mRNA14119	ATP-dependent DNA helicase PIF1		PTHR31920:SF26		3.6.1.15, 3.6.1.3, 3.6.4.12	K15255	GO:0004386, GO:0004386, GO:0016021
Tp57577_TGAC_v2_gene23692	Tp57577_TGAC_v2_mRNA24504	Tp57577_TGAC_v2_mRNA24504	PTHR31810:SF2 - METACASPASE-9 (1 of 1)	PF00656	PTHR31810:SF2,PTHR48104:SF7,PTHR31810	KOG1546		K22684	GO:0004197, GO:0008234, GO:0008233, GO:0048046, GO:0008233, GO:0006508, GO:0006508
Tp57577_TGAC_v2_gene12567	Tp57577_TGAC_v2_mRNA12975	Tp57577_TGAC_v2_mRNA12975	2.7.11.1 - Non-specific serine/threonine protein kinase / Threonine-specific protein kinase (1 of 1602)		PTHR11909:SF356		2.7.11.1, 2.7.11.1	K02218	GO:0005524, GO:0005524, GO:0016301, GO:0016301, GO:0016310
Tp57577_TGAC_v2_gene26631	Tp57577_TGAC_v2_mRNA27540	Tp57577_TGAC_v2_mRNA27540	PTHR23155//PTHR23155:SF646 - LEUCINE-RICH REPEAT-CONTAINING PROTEIN // SUBFAMILY NOT NAMED (1 of 14)	PF00931	PTHR23155,PTHR23155:SF646,PTHR33463:SF77	KOG4658		K13459	GO:0043531, GO:0007165, GO:0016021, GO:0006952, GO:0016787, GO:0005886, GO:0043531
Tp57577_TGAC_v2_gene21323	Tp57577_TGAC_v2_mRNA22053	Tp57577_TGAC_v2_mRNA22053	heparan-alpha-glucosaminide n-acetyltransferase-like	PF16401	PTHR31061,PTHR31061:SF8,PTHR31061:SF25	KOG4683	2.3.1.78, 2.3.1.78	K10532	GO:0016021, GO:0016740
Tp57577_TGAC_v2_gene12632	Tp57577_TGAC_v2_mRNA13042	Tp57577_TGAC_v2_mRNA13042			PTHR48165,PTHR48165:SF1				GO:0016021, GO:0016021
Tp57577_TGAC_v2_gene30386	Tp57577_TGAC_v2_mRNA31416	Tp57577_TGAC_v2_mRNA31416
Tp57577_TGAC_v2_gene36625	Tp57577_TGAC_v2_mRNA37849	Tp57577_TGAC_v2_mRNA37849	PF07883 - Cupin domain (Cupin_2) (1 of 36)	PF07883	PTHR31238:SF2,PTHR31238,PTHR31238:SF161				GO:0030145, GO:0005576, GO:0005618, GO:0045735, GO:0030145, GO:0048046, GO:0045735
Tp57577_TGAC_v2_gene10019	Tp57577_TGAC_v2_mRNA10358	Tp57577_TGAC_v2_mRNA10358	PTHR11926//PTHR11926:SF280 - GLUCOSYL/GLUCURONOSYL TRANSFERASES // SUBFAMILY NOT NAMED (1 of 15)	PF00201	PTHR11926:SF280,PTHR11926:SF1382,PTHR11926		2.4.1.324, 2.4.1.17, 2.4.1.324	K21374	GO:0015020, GO:0016021, GO:0016758, GO:0080043, GO:0043231, GO:0008152, GO:0080044
Tp57577_TGAC_v2_gene30536	Tp57577_TGAC_v2_mRNA31571	Tp57577_TGAC_v2_mRNA31571			PTHR33868:SF10,PTHR33868,PTHR33868:SF3				GO:0016021, GO:0016021
Tp57577_TGAC_v2_gene34037	Tp57577_TGAC_v2_mRNA35184	Tp57577_TGAC_v2_mRNA35184	PTHR10353:SF26 - BETA-GLUCOSIDASE 40 (1 of 2)	PF00232	PTHR10353:SF238,PTHR10353,PTHR10353:SF26		3.2.1.21, 3.2.1.21	K01188	GO:0005975, GO:0102483, GO:0008422, GO:0004553, GO:0005975
Tp57577_TGAC_v2_gene7543	Tp57577_TGAC_v2_mRNA7796	Tp57577_TGAC_v2_mRNA7796	PTHR27003:SF36 - LEUCINE-RICH REPEAT PROTEIN KINASE-LIKE PROTEIN (1 of 10)		PTHR27003:SF36,PTHR45974:SF43,PTHR27003		2.7.11.1, , 2.7.10.2	K04733	GO:0005524, GO:0004672, GO:0005886
Tp57577_TGAC_v2_gene31373	Tp57577_TGAC_v2_mRNA32431	Tp57577_TGAC_v2_mRNA32431	PTHR10783:SF44 - SPX DOMAIN-CONTAINING PROTEIN 1-RELATED (1 of 2)	PF03105	PTHR10783,PTHR10783:SF44,PTHR45978:SF5	KOG1161			GO:0016036, GO:0080040, GO:0016036, GO:0070417, GO:0005634, GO:0005783
Tp57577_TGAC_v2_gene31498	Tp57577_TGAC_v2_mRNA32557	Tp57577_TGAC_v2_mRNA32557	PTHR11062//PTHR11062:SF66 - EXOSTOSIN HEPARAN SULFATE GLYCOSYLTRANSFERASE -RELATED // SUBFAMILY NOT NAMED (1 of 3)	PF03016	PTHR11062,PTHR11062:SF66,PTHR11062:SF206	KOG1021	2.4.2.41, 2.4.2.41	K18789	GO:0016021, GO:0006486, GO:0016021, GO:0006486, GO:0016757, GO:0102983
Tp57577_TGAC_v2_gene30780	Tp57577_TGAC_v2_mRNA31822	Tp57577_TGAC_v2_mRNA31822	PF14009 - Domain of unknown function (DUF4228) (DUF4228) (1 of 34)	PF14009	PTHR33052,PTHR33052:SF2				GO:0016021
Tp57577_TGAC_v2_gene10168	Tp57577_TGAC_v2_mRNA10509	Tp57577_TGAC_v2_mRNA10509	K00457 - 4-hydroxyphenylpyruvate dioxygenase (HPD, hppD) (1 of 1)	PF00903	PTHR11959,PTHR11959:SF1,PTHR11959:SF13	KOG0638	1.13.11, 1.13.11.27, 1.13.11.27	K00457	GO:0006572, GO:0016701, GO:0003868, GO:0042802, GO:0055114, GO:0005829, GO:0046872, GO:0055114, GO:0009072, GO:0003868
Tp57577_TGAC_v2_gene27621	Tp57577_TGAC_v2_mRNA28563	Tp57577_TGAC_v2_mRNA28563	PTHR11439//PTHR11439:SF185 - GAG-POL-RELATED RETROTRANSPOSON // SUBFAMILY NOT NAMED (1 of 271)	PF07727	PTHR11439,PTHR11439:SF185,PTHR11439:SF352		2.7.7.49	K07305	GO:0003676, , GO:0015074
Tp57577_TGAC_v2_gene645	Tp57577_TGAC_v2_mRNA647	Tp57577_TGAC_v2_mRNA647			PTHR13859:SF20				GO:0003677,
Tp57577_TGAC_v2_gene27877	Tp57577_TGAC_v2_mRNA28822	Tp57577_TGAC_v2_mRNA28822	PF04434 - SWIM zinc finger (SWIM) (1 of 76)	PF04434	PTHR31669:SF199,PTHR31669,PTHR31669:SF41			K17604	GO:0006355, GO:0008270, GO:0006355, GO:0008270
Tp57577_TGAC_v2_gene35827	Tp57577_TGAC_v2_mRNA37042	Tp57577_TGAC_v2_mRNA37042	Protein PIN-LIKES 3	PF03547	PTHR31651:SF5,PTHR31651:SF23,PTHR31651	KOG2722		K07088	GO:0016021, GO:0016021, GO:0022857, GO:0055085, GO:0055085
Tp57577_TGAC_v2_gene9476	Tp57577_TGAC_v2_mRNA9793	Tp57577_TGAC_v2_mRNA9793							GO:0016020, GO:0016021
Tp57577_TGAC_v2_gene4742	Tp57577_TGAC_v2_mRNA4900	Tp57577_TGAC_v2_mRNA4900	tir-nbs-lrr resistance protein	PF00931,PF13676					GO:0043531, GO:0007165
Tp57577_TGAC_v2_gene9617	Tp57577_TGAC_v2_mRNA9939	Tp57577_TGAC_v2_mRNA9939	PTHR12526:SF348 - SUCROSE SYNTHASE 2 (1 of 2)	PF00534,PF00862	PTHR12526,PTHR12526:SF348,PTHR45839:SF22	KOG0853	2.4.1.13, 2.4.1.13	K00695	GO:0009414, GO:0010431, GO:0005985, GO:0005985, GO:0016157, GO:0016157, GO:0010555, GO:0005982
Tp57577_TGAC_v2_gene22829	Tp57577_TGAC_v2_mRNA23612	Tp57577_TGAC_v2_mRNA23612	PTHR27009:SF21 - PR5-LIKE RECEPTOR KINASE-RELATED (1 of 48)	PF00069	PTHR27009:SF158,PTHR27009:SF21,PTHR27009		3.1.4.46	K04733	GO:0006468, GO:0016021, GO:0005524, GO:0005524, GO:0004672, GO:0006468, GO:0004672
Tp57577_TGAC_v2_gene26573	Tp57577_TGAC_v2_mRNA27481	Tp57577_TGAC_v2_mRNA27481	Patatin-like protein 3	PF01734	PTHR32176:SF66,PTHR32176	KOG0513	3.1.1.1, 3.1.1.23		GO:0004620, GO:0001101, GO:0016020, GO:0005737, GO:0009737, GO:0016787, GO:0047372, GO:0016042
Tp57577_TGAC_v2_gene27468	Tp57577_TGAC_v2_mRNA28409	Tp57577_TGAC_v2_mRNA28409	PTHR31717:SF8 - ZINC FINGER PROTEIN CONSTANS-LIKE 10-RELATED (1 of 4)	PF00643,PF06203	PTHR31717:SF99,PTHR31717,PTHR31717:SF8				GO:0005515, GO:0007623, GO:0003700, GO:0005634, GO:0016021, GO:0005622, GO:0006355, GO:0048579, GO:0005886, GO:0005515, GO:0008270, GO:0008270, GO:0005634
Tp57577_TGAC_v2_gene27224	Tp57577_TGAC_v2_mRNA28159	Tp57577_TGAC_v2_mRNA28159	minichromosome maintenance (MCM2/3/5) family protein	PF00493,PF14551,PF17855			3.6.4.12	K02542	GO:0005634, GO:0006270, , GO:0005524, GO:0042555, GO:0003678, GO:0003677
Tp57577_TGAC_v2_gene32947	Tp57577_TGAC_v2_mRNA34055	Tp57577_TGAC_v2_mRNA34055			PTHR33306,PTHR33306:SF24,PTHR33306:SF3			K00558	GO:0016021, GO:0016021
Tp57577_TGAC_v2_gene17705	Tp57577_TGAC_v2_mRNA18322	Tp57577_TGAC_v2_mRNA18322	PTHR31645:SF1 - GB (1 of 12)	PF03169	PTHR31645:SF40,PTHR31645:SF1,PTHR31645				GO:0016021, GO:0022857, GO:0055085, GO:0005886, GO:0055085
Tp57577_TGAC_v2_gene30137	Tp57577_TGAC_v2_mRNA31161	Tp57577_TGAC_v2_mRNA31161	PF05699 - hAT family C-terminal dimerisation region (Dimer_Tnp_hAT) (1 of 87)	PF05699	PTHR32166,PTHR32166:SF31,PTHR32166:SF81			K04733	GO:0016021, GO:0046983, GO:0046983
Tp57577_TGAC_v2_gene36887	Tp57577_TGAC_v2_mRNA38122	Tp57577_TGAC_v2_mRNA38122			PTHR34272:SF1,PTHR34272			K02115	GO:0016021
Tp57577_TGAC_v2_gene20042	Tp57577_TGAC_v2_mRNA20735	Tp57577_TGAC_v2_mRNA20735	PTHR10209:SF168 - 2-OXOGLUTARATE (2OG) AND FE(II)-DEPENDENT OXYGENASE SUPERFAMILY PROTEIN-RELATED (1 of 32)	PF14226,PF03171	PTHR10209,PTHR10209:SF168,PTHR47991:SF20	KOG0143	1.10.3, 1.14.11, 1.14.11.31, 1.14.11.32		GO:0032259, GO:0055114, GO:0046872, GO:0008168, GO:0010150, GO:0046872, GO:0102803, GO:0016491, GO:0055114, GO:0016682, GO:0102805
Tp57577_TGAC_v2_gene15562	Tp57577_TGAC_v2_mRNA16085	Tp57577_TGAC_v2_mRNA16085	3.2.1.145//3.2.1.23 - Beta-galactosidase / Lactase (1 of 1)	PF02140,PF01301	PTHR23421,PTHR23421:SF58,PTHR23421:SF150		3.2.1.23, 3.2.1.23, 3.2.1.145		GO:0004565, GO:0005618, GO:0005975, GO:0005773, GO:0030246, GO:0004565, GO:0030246, GO:0004553, GO:0005975
Tp57577_TGAC_v2_gene14953	Tp57577_TGAC_v2_mRNA15452	Tp57577_TGAC_v2_mRNA15452	K08145 - MFS transporter, SP family, solute carrier family 2 (facilitated glucose transporter), member 8 (SLC2A8, GLUT8) (1 of 8)	PF07690	PTHR48021:SF57,PTHR23500,PTHR23500:SF62	KOG0254		K08145	GO:0016021, GO:0016021, GO:0022857, GO:0005351, GO:0055085, GO:0005355, GO:1902600, GO:0046323, GO:0022857, GO:0008643, GO:0055085
Tp57577_TGAC_v2_gene13303	Tp57577_TGAC_v2_mRNA13750	Tp57577_TGAC_v2_mRNA13750	2.6.1.13 - Ornithine aminotransferase / Ornithine--oxo-acid transaminase (1 of 1)	PF00202	PTHR11986,PTHR11986:SF18		2.6.1.13, 2.6.1.13	K00819	GO:0004587, GO:0004587, GO:0050155, GO:0055129, GO:0042802, GO:0006591, GO:0030170, GO:0030170, GO:0008144, GO:0005759, GO:0008483
Tp57577_TGAC_v2_gene12167	Tp57577_TGAC_v2_mRNA12564	Tp57577_TGAC_v2_mRNA12564	2.7.1.30 - Glycerol kinase / Glycerokinase (1 of 3)	PF02782,PF00370	PTHR10196:SF91,PTHR10196:SF69,PTHR10196		2.7.1.30, 2.7.1.30	K00864	GO:0042742, GO:0005739, GO:0004370, GO:0005829, GO:0006072, GO:0006641, GO:0010188, GO:0019563, GO:0016773, GO:0002237, GO:0016310, GO:0046167, GO:0080167, GO:0004370, GO:0005975
Tp57577_TGAC_v2_gene5180	Tp57577_TGAC_v2_mRNA5358	Tp57577_TGAC_v2_mRNA5358	PTHR31669:SF62 - PROTEIN FAR1-RELATED SEQUENCE 1 (1 of 4)	PF04434,PF03101,PF10551	PTHR31669:SF161,PTHR31669,PTHR31669:SF62				GO:0006355, GO:0006355, GO:0008270, GO:0008270, GO:0005634
Tp57577_TGAC_v2_gene40751	Tp57577_TGAC_v2_mRNA42106	Tp57577_TGAC_v2_mRNA42106	2.7.7.49 - RNA-directed DNA polymerase / Revertase (1 of 717)	PF07727	PTHR11439,PTHR45895:SF71,PTHR45895		2.7.7.49		GO:0003676, GO:0003676, GO:0015074, GO:0016301, GO:0015074, GO:0016310
Tp57577_TGAC_v2_gene28809	Tp57577_TGAC_v2_mRNA29780	Tp57577_TGAC_v2_mRNA29780	K00083 - cinnamyl-alcohol dehydrogenase (E1.1.1.195) (1 of 9)	PF00107,PF08240	PTHR11695,PTHR11695:SF588,PTHR42683:SF41	KOG0023	1.1.1.195, 1.1.1.195	K00083	GO:0009809, GO:0045551, GO:0055114, GO:0016491, GO:0055114, GO:0008270, GO:0008270, GO:0052747
Tp57577_TGAC_v2_gene7199	Tp57577_TGAC_v2_mRNA7451	Tp57577_TGAC_v2_mRNA7451	WAT1-related protein	PF00892	PTHR31218,PTHR31218:SF12,PTHR31218:SF243				GO:0080144, GO:0099568, GO:0016021, GO:0016021, GO:0022857, GO:0009734, GO:0022857, GO:0005887, GO:0032973, GO:0005938, GO:1902475, GO:0034639, GO:0043090
Tp57577_TGAC_v2_gene15343	Tp57577_TGAC_v2_mRNA15857	Tp57577_TGAC_v2_mRNA15857			PTHR33743,PTHR33743:SF13				GO:0016021, GO:0008083
Tp57577_TGAC_v2_gene34263	Tp57577_TGAC_v2_mRNA35424	Tp57577_TGAC_v2_mRNA35424	PGR5-like protein		PTHR31032,PTHR31032:SF2				GO:0009535, GO:0016021, GO:0016021, GO:0009773, GO:0016730
Tp57577_TGAC_v2_gene33838	Tp57577_TGAC_v2_mRNA34981	Tp57577_TGAC_v2_mRNA34981	PF13880 - ESCO1/2 acetyl-transferase (Acetyltransf_13) (1 of 2)	PF13880	PTHR45884:SF2,PTHR11076:SF35,PTHR11076			K11268	GO:0009553, GO:0034089, GO:0016021, GO:0009793, GO:0016407, GO:0005634, GO:0048364, GO:0007062, GO:0000724, GO:0000070, GO:0016407, GO:0060772, GO:0007062, GO:0045132, GO:0048653, GO:0045132, GO:0080186, GO:0000070, GO:0048609
Tp57577_TGAC_v2_gene35482	Tp57577_TGAC_v2_mRNA36686	Tp57577_TGAC_v2_mRNA36686	Zinc transporter 11	PF02535	PTHR11040,PTHR11040:SF23	KOG1558		K14709	GO:0016021, GO:0005634, GO:0006811, GO:0016020, GO:0071577, GO:0005385, GO:0005886, GO:0030001, GO:0046873, GO:0055085, GO:0006829
Tp57577_TGAC_v2_gene39666	Tp57577_TGAC_v2_mRNA41010	Tp57577_TGAC_v2_mRNA41010	PTHR10366:SF425 - BRASSINOSTEROID METABOLIC PATHWAY PROTEIN BEN1 (1 of 5)	PF01073	PTHR10366:SF735,PTHR10366:SF425,PTHR10366		1.1.1.145, 1.1.1.348, 1.1.1.348	K13265	GO:0006694, GO:0055114, GO:0003854, GO:0055114, GO:0016616, GO:0006694, GO:0003854
Tp57577_TGAC_v2_gene39319	Tp57577_TGAC_v2_mRNA40659	Tp57577_TGAC_v2_mRNA40659
Tp57577_TGAC_v2_gene14448	Tp57577_TGAC_v2_mRNA14929	Tp57577_TGAC_v2_mRNA14929	K13429 - chitin elicitor receptor kinase 1 (CERK1) (1 of 6)	PF01476,PF00069	PTHR27001,PTHR46204:SF2,PTHR27001:SF12	KOG1187	2.7.11.1, 2.7.11, 2.7.11.30	K13429	GO:0016021, GO:0007178, GO:0005886, GO:0004675, GO:0008061, GO:0005775, GO:0009609, GO:0043621, GO:0006468, GO:0005524, GO:0004672, GO:0042493, GO:0006468, GO:0019901, GO:0009877, GO:0016020, GO:0051704, GO:0005524, GO:0010200, GO:0008144, GO:0046777, GO:0004672
Tp57577_TGAC_v2_gene39467	Tp57577_TGAC_v2_mRNA40809	Tp57577_TGAC_v2_mRNA40809	PTHR11697//PTHR11697:SF137 - GENERAL TRANSCRIPTION FACTOR 2-RELATED ZINC FINGER PROTEIN // SUBFAMILY NOT NAMED (1 of 25)	PF05699	PTHR11697:SF137,PTHR11697,PTHR11697:SF206				GO:0016021, GO:0046983, GO:0046983
Tp57577_TGAC_v2_gene35522	Tp57577_TGAC_v2_mRNA36726	Tp57577_TGAC_v2_mRNA36726	6.1.1.16 - Cysteine--tRNA ligase / Cysteinyl-tRNA synthetase (1 of 6)	PF01406	PTHR10890,PTHR10890:SF25,PTHR10890:SF8		6.1.1.16, 6.1.1.16	K01883	GO:0010197, GO:0005739, GO:0005524, GO:0004817, GO:0005524, GO:0004817, GO:0008144, GO:0006417, GO:0043067, GO:0009570, GO:0006423, GO:0042407, GO:0006423
Tp57577_TGAC_v2_gene35832	Tp57577_TGAC_v2_mRNA37047	Tp57577_TGAC_v2_mRNA37047	PF01344//PF10539 - Kelch motif (Kelch_1) // Development and cell death domain (Dev_Cell_Death) (1 of 2)	PF01344,PF10539	PTHR46034:SF7,PTHR24412,PTHR24412:SF223			K10457	GO:0005515, GO:0031463, GO:0016567, GO:0005515
Tp57577_TGAC_v2_gene1629	Tp57577_TGAC_v2_mRNA1658	Tp57577_TGAC_v2_mRNA1658	PF14299 - Phloem protein 2 (PP2) (1 of 30)	PF14299	PTHR32278:SF11,PTHR32278				GO:0030246, GO:0016021
Tp57577_TGAC_v2_gene35319	Tp57577_TGAC_v2_mRNA36518	Tp57577_TGAC_v2_mRNA36518	PTHR33921:SF2 - CALVIN CYCLE PROTEIN CP12-1, CHLOROPLASTIC-RELATED (1 of 3)	PF02672	PTHR33921:SF22,PTHR33921,PTHR33921:SF2				GO:0016021, GO:0071454, GO:0016151, GO:0034605, GO:0009570, GO:0070417, GO:0030674, GO:0009941, GO:0009507, GO:0019899, GO:0018316, GO:0009416, GO:0009744, GO:0099080, GO:0080153, GO:0032991, GO:0005507, GO:0065003, GO:0044877
Tp57577_TGAC_v2_gene8103	Tp57577_TGAC_v2_mRNA8378	Tp57577_TGAC_v2_mRNA8378	PTHR26312:SF53 - CARBOXYLATE CLAMP-TETRATRICOPEPTIDE REPEAT PROTEIN (1 of 1)		PTHR26312:SF123,PTHR26312:SF53,PTHR26312				GO:0005515, GO:0016740
Tp57577_TGAC_v2_gene12967	Tp57577_TGAC_v2_mRNA13397	Tp57577_TGAC_v2_mRNA13397	5.1.3.2//5.1.3.5 - UDP-glucose 4-epimerase / Uridine diphospho-galactose-4-epimerase (1 of 1)	PF02719	PTHR10366:SF331,PTHR10366,PTHR43725:SF15		5.1.3.2, 5.1.3.5, 5.1.3.5, 5.1.3.2	K01784	GO:0006012, GO:0033358, GO:0005829, GO:0005886, GO:0071555, GO:0009555, GO:0045227, GO:0003978, GO:0003978, GO:0006012, GO:0050373
Tp57577_TGAC_v2_gene17674	Tp57577_TGAC_v2_mRNA18291	Tp57577_TGAC_v2_mRNA18291	PF03759 - PRONE (Plant-specific Rop nucleotide exchanger) (PRONE) (1 of 12)	PF03759	PTHR33101:SF11,PTHR33101:SF46,PTHR33101			K10418	GO:0032989, GO:0042802, GO:0090406, GO:0065009, GO:0005089, GO:0005886, GO:0009793, GO:0080092, GO:0005089
Tp57577_TGAC_v2_gene25375	Tp57577_TGAC_v2_mRNA26238	Tp57577_TGAC_v2_mRNA26238	PTHR10015:SF157 - HEAT STRESS TRANSCRIPTION FACTOR A-5 (1 of 3)	PF00447	PTHR10015,PTHR10015:SF157,PTHR10015:SF377	KOG0627		K09419	GO:0003700, GO:0006355, GO:0005634, GO:0043565, GO:0003700, GO:0042025, GO:0034605, GO:0005634, GO:0043618, GO:0043565
Tp57577_TGAC_v2_gene19466	Tp57577_TGAC_v2_mRNA20141	Tp57577_TGAC_v2_mRNA20141	PTHR23155//PTHR23155:SF633 - LEUCINE-RICH REPEAT-CONTAINING PROTEIN // SUBFAMILY NOT NAMED (1 of 5)	PF00931	PTHR23155,PTHR23155:SF962,PTHR23155:SF633	KOG4658		K13457	GO:0043531, GO:0006952, GO:0043531, GO:0016787
Tp57577_TGAC_v2_gene25438	Tp57577_TGAC_v2_mRNA26303	Tp57577_TGAC_v2_mRNA26303	PTHR31388:SF44 - PEROXIDASE 40 (1 of 1)	PF00141	PTHR31388:SF44,PTHR31388,PTHR31388:SF28		1.11.1.7, 1.11.1.7	K00430	GO:0042744, GO:0005576, GO:0042744, GO:0055114, GO:0046872, GO:0006979, GO:0004601, GO:0020037, GO:0046872, GO:0055114, GO:0005576, GO:0006979, GO:0004601, GO:0098869, GO:0020037
Tp57577_TGAC_v2_gene19769	Tp57577_TGAC_v2_mRNA20450	Tp57577_TGAC_v2_mRNA20450			PTHR32133:SF107,PTHR32133,PTHR35546:SF15				GO:0004842, , GO:0031146
Tp57577_TGAC_v2_gene40547	Tp57577_TGAC_v2_mRNA41900	Tp57577_TGAC_v2_mRNA41900	PTHR10366:SF425 - BRASSINOSTEROID METABOLIC PATHWAY PROTEIN BEN1 (1 of 5)	PF01370	PTHR10366:SF735,PTHR10366:SF425,PTHR10366		1.1.1.348, 1.1.1.348	K13265	GO:0050662, GO:0003824, GO:0003824
Tp57577_TGAC_v2_gene37336	Tp57577_TGAC_v2_mRNA38587	Tp57577_TGAC_v2_mRNA38587	PTHR13710:SF87 - WERNER SYNDROME ATP-DEPENDENT HELICASE (1 of 3)	PF14493	PTHR13710,PTHR13710:SF87		3.6.1.15, 3.6.1.3, 3.6.4.12	K03654	GO:0043140, GO:0005813, GO:0004386, GO:0008408, GO:0006979, GO:0071480, GO:1902570, GO:0043005, GO:0000405, GO:0031297, GO:0070337, GO:1905773, GO:0016607, GO:0030145, GO:0003676, GO:0010259, GO:0097159, GO:0005737, GO:0005524, GO:0051345, GO:0000287, GO:0006281, GO:0044260, GO:0098530, GO:0009378, GO:0061749, GO:0000724, GO:0005657, GO:0005634, GO:0040009, GO:0006284, GO:0043138, GO:0044806, GO:…
Tp57577_TGAC_v2_gene26392	Tp57577_TGAC_v2_mRNA27297	Tp57577_TGAC_v2_mRNA27297			PTHR37714				GO:0016021, GO:0016020
Tp57577_TGAC_v2_gene38166	Tp57577_TGAC_v2_mRNA39457	Tp57577_TGAC_v2_mRNA39457	PTHR10366//PTHR10366:SF375 - NAD DEPENDENT EPIMERASE/DEHYDRATASE // SUBFAMILY NOT NAMED (1 of 13)	PF01370	PTHR10366:SF375,PTHR10366,PTHR43349:SF35		1.3.1.45,	K13266	GO:0050664, GO:0046686, GO:0046686, GO:0050664, GO:0050662, GO:0055114, GO:0009807, GO:0009807, GO:0016491, GO:0003824
Tp57577_TGAC_v2_gene24619	Tp57577_TGAC_v2_mRNA25467	Tp57577_TGAC_v2_mRNA25467	PTHR31589:SF18 - T1N24.5 PROTEIN (1 of 8)	PF03080	PTHR31589:SF2,PTHR31589:SF18,PTHR31589				GO:0016021, GO:0016021
Tp57577_TGAC_v2_gene14003	Tp57577_TGAC_v2_mRNA14466	Tp57577_TGAC_v2_mRNA14466	PTHR24031:SF313 - PROTEIN Y65B4A.6, ISOFORM A (1 of 8)	PF00271	PTHR24031,PTHR24031:SF313,PTHR47958:SF49		3.6.4.13, 3.6.1.15, 3.6.1.3, 3.6.4.13	K13025	GO:0004386, GO:0016020, GO:0035145, GO:0005737, GO:0010501, GO:0004004, GO:0008186, GO:0001666, GO:0010468, GO:0003743, GO:0003729, GO:0008380, GO:0005730, GO:0003724, GO:0071013, GO:0016607
Tp57577_TGAC_v2_gene1972	Tp57577_TGAC_v2_mRNA2016	Tp57577_TGAC_v2_mRNA2016	PF01535//PF13041 - PPR repeat (PPR) // PPR repeat family (PPR_2) (1 of 216)	PF13041,PF01535	PTHR47928:SF25,PTHR24015:SF792,PTHR24015				GO:0005515, GO:0008568, GO:0016787
Tp57577_TGAC_v2_gene29296	Tp57577_TGAC_v2_mRNA30299	Tp57577_TGAC_v2_mRNA30299			PTHR37197,PTHR37197:SF2				GO:0016021
Tp57577_TGAC_v2_gene12331	Tp57577_TGAC_v2_mRNA12732	Tp57577_TGAC_v2_mRNA12732	PTHR11588:SF101 - TUBULIN ALPHA-2 CHAIN-RELATED (1 of 3)	PF03953,PF00091	PTHR11588:SF405,PTHR11588,PTHR11588:SF101		3.6.1.15	K07374	GO:0005525, GO:0005525, GO:0005200, GO:0003924, GO:0000226, GO:0003924, GO:0005874, GO:0007017, GO:0005737, GO:0005200, GO:0005737, GO:0000278, GO:0005874
Tp57577_TGAC_v2_gene40309	Tp57577_TGAC_v2_mRNA41661	Tp57577_TGAC_v2_mRNA41661	PF03101//PF04434//PF10551 - FAR1 DNA-binding domain (FAR1) // SWIM zinc finger (SWIM) // MULE transposase domain (MULE) (1 of 26)	PF04434,PF10551,PF03101	PTHR31669:SF196,PTHR31669:SF25,PTHR31669			K17604	GO:0006355, GO:0008270, GO:0006355, GO:0008270
Tp57577_TGAC_v2_gene40610	Tp57577_TGAC_v2_mRNA41965	Tp57577_TGAC_v2_mRNA41965
Tp57577_TGAC_v2_gene27303	Tp57577_TGAC_v2_mRNA28240	Tp57577_TGAC_v2_mRNA28240	PTHR10209//PTHR10209:SF130 - OXIDOREDUCTASE, 2OG-FE II OXYGENASE FAMILY PROTEIN // SUBFAMILY NOT NAMED (1 of 6)	PF14226	PTHR10209:SF130,PTHR10209,PTHR47991:SF19	KOG0143	1.14.11.31, 1.10.2003		GO:0016682, GO:0016491, GO:0055114, GO:0010150
Tp57577_TGAC_v2_gene28045	Tp57577_TGAC_v2_mRNA28996	Tp57577_TGAC_v2_mRNA28996	PTHR31235:SF11 - PEROXIDASE 21 (1 of 1)	PF00141	PTHR31235:SF11,PTHR31235		1.11.1.7, 1.11.1.7	K00430	GO:0055114, GO:0006979, GO:0004601, GO:0005829, GO:0050832, GO:0098869, GO:0020037, GO:0009505, GO:0009506, GO:0042744, GO:0042744, GO:0046872, GO:0051704, GO:0005576, GO:0006979, GO:0004601, GO:0005576, GO:0009664, GO:0020037, GO:0046872, GO:0055114
Tp57577_TGAC_v2_gene19307	Tp57577_TGAC_v2_mRNA19977	Tp57577_TGAC_v2_mRNA19977	zinc finger homeodomain protein		PTHR33248				GO:0016021, GO:0016020, GO:0005488, GO:0008270, GO:0003677
Tp57577_TGAC_v2_gene23655	Tp57577_TGAC_v2_mRNA24466	Tp57577_TGAC_v2_mRNA24466	PF13962 - Domain of unknown function (PGG) (1 of 65)	PF13962	PTHR24177:SF17,PTHR24177,PTHR24177:SF294			K21435	GO:0016021, GO:0016021
Tp57577_TGAC_v2_gene34980	Tp57577_TGAC_v2_mRNA36173	Tp57577_TGAC_v2_mRNA36173	K09587 - steroid 22-alpha-hydroxylase (CYP90B1, DWF4) (1 of 2)	PF00067	PTHR24286:SF37,PTHR24286,PTHR24286:SF194	KOG0157		K09587	GO:0004497, GO:0016021, GO:0055114, GO:0071229, GO:0016705, GO:0009867, GO:0009826, GO:0020037, GO:0016021, GO:0010268, GO:0080132, GO:0009741, GO:0007275, GO:0010012, GO:0016705, GO:0032989, GO:0016125, GO:0004497, GO:0016132, GO:0010358, GO:0005783, GO:0020037, GO:0005506, GO:0055114, GO:0005506
Tp57577_TGAC_v2_gene5314	Tp57577_TGAC_v2_mRNA5495	Tp57577_TGAC_v2_mRNA5495	PF01868//PF03732 - Domain of unknown function UPF0086 (UPF0086) // Retrotransposon gag protein (Retrotrans_gag) (1 of 1)	PF03732,PF01868	PTHR11439,PTHR11439:SF185,PTHR37610:SF53		3.1.26.5		GO:0004540, GO:0003676, GO:0030677, GO:0008033, GO:0030677, GO:0006379, GO:0000172, GO:0004540, GO:0015074, GO:0003723, GO:0003723, GO:0006364, GO:0008033
Tp57577_TGAC_v2_gene35862	Tp57577_TGAC_v2_mRNA37077	Tp57577_TGAC_v2_mRNA37077	homeobox-leucine zipper protein	PF00046	PTHR24326:SF577	KOG0483		K09338	GO:0003700, GO:0009733, GO:0006355, GO:0003677, GO:0003677, GO:0048364
Tp57577_TGAC_v2_gene29964	Tp57577_TGAC_v2_mRNA30988	Tp57577_TGAC_v2_mRNA30988	PF07734 - F-box associated (FBA_1) (1 of 29)	PF07734	PTHR31790:SF230,PTHR32133:SF89,PTHR32133			K11649	GO:0016021, GO:0031146, GO:0005634, GO:0004842, GO:0016567
Tp57577_TGAC_v2_gene9161	Tp57577_TGAC_v2_mRNA9467	Tp57577_TGAC_v2_mRNA9467	PTHR12064//PTHR12064:SF36 - ANCIENT CONSERVED DOMAIN PROTEIN-RELATED // SUBFAMILY NOT NAMED (1 of 6)		PTHR12064:SF72,PTHR12064:SF36,PTHR12064			K16302	GO:0016021
Tp57577_TGAC_v2_gene9101	Tp57577_TGAC_v2_mRNA9407	Tp57577_TGAC_v2_mRNA9407	PTHR10093 - IRON-SULFUR CLUSTER ASSEMBLY ENZYME NIFU HOMOLOG (1 of 4)	PF01592	PTHR10093			K22068	GO:0036455, GO:0016226, GO:0051537, GO:0051536, GO:0006879, GO:0005506, GO:0051537, GO:0016226, GO:0051539, GO:0097428, GO:0005198, GO:0005759, GO:0005759, GO:0008198
Tp57577_TGAC_v2_gene25307	Tp57577_TGAC_v2_mRNA26168	Tp57577_TGAC_v2_mRNA26168	PTHR14326:SF15 - CELL CYCLE REGULATED MICROTUBULE ASSOCIATED PROTEIN (1 of 3)		PTHR14326:SF37,PTHR14326:SF15,PTHR14326			K16812	GO:0032147, GO:0060236, GO:0005874, GO:0005819, GO:0032147, GO:0060236, GO:0005874, GO:0005819
Tp57577_TGAC_v2_gene16855	Tp57577_TGAC_v2_mRNA17438	Tp57577_TGAC_v2_mRNA17438	PTHR23273 - REPLICATION FACTOR A 1, RFA1 (1 of 71)	PF08646	PTHR23273:SF57,PTHR23273			K07466	GO:0016020, GO:0008375
Tp57577_TGAC_v2_gene30600	Tp57577_TGAC_v2_mRNA31637	Tp57577_TGAC_v2_mRNA31637	PTHR11017//PTHR11017:SF167 - LEUCINE-RICH REPEAT-CONTAINING PROTEIN // SUBFAMILY NOT NAMED (1 of 15)	PF01582	PTHR11017:SF167,PTHR11017:SF252,PTHR11017				GO:0005515, GO:0097159, GO:0043531, GO:0007165, GO:0016021, GO:1901363, GO:0007165, GO:0005515
Tp57577_TGAC_v2_gene21519	Tp57577_TGAC_v2_mRNA22254	Tp57577_TGAC_v2_mRNA22254	PTHR32468:SF10 - CATION/H(+) ANTIPORTER 20 (1 of 4)		PTHR32468:SF10,PTHR32468,PTHR32468:SF125				GO:0030007, GO:0016021, GO:0006885, GO:0015672, GO:0015299, GO:0030104, GO:0006623, GO:0005783
Tp57577_TGAC_v2_gene18496	Tp57577_TGAC_v2_mRNA19140	Tp57577_TGAC_v2_mRNA19140	PTHR31422:SF0 - F26K24.14 PROTEIN-RELATED (1 of 3)	PF04576	PTHR31422,PTHR31422:SF0,PTHR31422:SF42				GO:0030133, GO:0016021, GO:0016021, GO:0017022
Tp57577_TGAC_v2_gene21293	Tp57577_TGAC_v2_mRNA22023	Tp57577_TGAC_v2_mRNA22023	2.3.3.9 - Malate synthase / Malic-condensing enzyme (1 of 1)	PF01274	PTHR21631,PTHR42902:SF4,PTHR21631:SF1		2.3.3.9, 2.3.3.9	K01638	GO:0006097, GO:0005737, GO:0006099, GO:0006099, GO:0004474, GO:0009514, GO:0006097, GO:0004474
Tp57577_TGAC_v2_gene33055	Tp57577_TGAC_v2_mRNA34167	Tp57577_TGAC_v2_mRNA34167	PTHR11177:SF219 - CHITINASE-LIKE PROTEIN-RELATED (1 of 5)	PF00704	PTHR11177,PTHR11177:SF219,PTHR11177:SF371		3.2.1.14	K01183	GO:0008061, GO:0005975, GO:0016787, GO:0016787, GO:0008061, GO:0004553, GO:0005975
Tp57577_TGAC_v2_gene34814	Tp57577_TGAC_v2_mRNA36000	Tp57577_TGAC_v2_mRNA36000	4.4.1.11 - Methionine gamma-lyase / Methionine lyase (1 of 6)	PF01053	PTHR11808:SF55,PTHR11808,PTHR11808:SF76		4.4.1.11, 4.4.1.11	K01761	GO:0016829, GO:0030170, GO:0030170, GO:0019346, GO:0016829
Tp57577_TGAC_v2_gene34415	Tp57577_TGAC_v2_mRNA35586	Tp57577_TGAC_v2_mRNA35586	PTHR22844:SF227 - SIMILARITY TO GTP-BINDING REGULATORY PROTEIN AND WD-REPEAT PROTEIN (1 of 1)	PF00400	PTHR22844:SF324,PTHR22844,PTHR22844:SF227				GO:0016301, GO:0005515, GO:0005515
Tp57577_TGAC_v2_gene12545	Tp57577_TGAC_v2_mRNA12953	Tp57577_TGAC_v2_mRNA12953	3.1.1.11 - Pectinesterase / Pectin methylesterase (1 of 129)	PF04043	PTHR31080:SF26,PTHR31080:SF112,PTHR31080		3.1.1.11		GO:0004857, GO:0043086, GO:0004857, GO:0016787, GO:1902183
Tp57577_TGAC_v2_gene6017	Tp57577_TGAC_v2_mRNA6224	Tp57577_TGAC_v2_mRNA6224		PF05340	PTHR35486				GO:0016021
Tp57577_TGAC_v2_gene15396	Tp57577_TGAC_v2_mRNA15913	Tp57577_TGAC_v2_mRNA15913	acyl-CoA-binding domain protein	PF13415	PTHR23244:SF447	KOG0379		K20285	GO:0005515, GO:0016021
Tp57577_TGAC_v2_gene31305	Tp57577_TGAC_v2_mRNA32359	Tp57577_TGAC_v2_mRNA32359	PF16720 - Albumin I chain a (Albumin_I_a) (1 of 8)	PF16720					GO:0045735, GO:0045735, GO:0009405, GO:0009405
Tp57577_TGAC_v2_gene1901	Tp57577_TGAC_v2_mRNA1943	Tp57577_TGAC_v2_mRNA1943	PTHR24115:SF529 - KINESIN MOTOR FAMILY PROTEIN (1 of 2)	PF00225,PF06548	PTHR24115,PTHR24115:SF529,PTHR24115:SF826		5.6.1.3, 3.6.4.4, 3.6.1.15, 3.6.1.3	K10400	GO:0019886, GO:0005813, GO:0008574, GO:0005871, GO:0005829, GO:0003677, GO:0008017, GO:0008283, GO:0005524, GO:0005819, GO:0003777, GO:0005873, GO:0008017, GO:0007018, GO:0006890, GO:0007018, GO:0005524, GO:0005871, GO:0000278, GO:0005874
Tp57577_TGAC_v2_gene3212	Tp57577_TGAC_v2_mRNA3304	Tp57577_TGAC_v2_mRNA3304	K15032 - mTERF domain-containing protein, mitochondrial (MTERFD) (1 of 23)	PF02536	PTHR13068:SF126,PTHR13068:SF28,PTHR13068			K15032	GO:0003690, GO:0006355, GO:0032502, GO:0006355, GO:0005739, GO:0003690, GO:0009658, GO:0009507
Tp57577_TGAC_v2_gene2845	Tp57577_TGAC_v2_mRNA2926	Tp57577_TGAC_v2_mRNA2926	PTHR30620//PTHR30620:SF31 - PERIPLASMIC BETA-GLUCOSIDASE-RELATED // SUBFAMILY NOT NAMED (1 of 3)	PF00933,PF01915	PTHR42721:SF33,PTHR30620:SF31,PTHR30620		3.2.1.37, 3.2.1.37, 3.2.1.55	K15920	GO:0005618, GO:0005975, GO:0004553, GO:0004553, GO:0005975
Tp57577_TGAC_v2_gene1305	Tp57577_TGAC_v2_mRNA1320	Tp57577_TGAC_v2_mRNA1320	K10523 - speckle-type POZ protein (SPOP) (1 of 10)	PF00651	PTHR24413:SF43,PTHR24413,PTHR46672:SF4			K10523	GO:0005515, GO:0019005, GO:0031625, GO:0005737, GO:0043161, GO:0031625, GO:0005737, GO:0043161, GO:0005515, GO:0019005, GO:0030162, GO:0030162
Tp57577_TGAC_v2_gene20204	Tp57577_TGAC_v2_mRNA20904	Tp57577_TGAC_v2_mRNA20904	transcription factor bHLH93-like protein		PTHR31945:SF86,PTHR31945,PTHR31945:SF21				GO:0046983, GO:0046983
Tp57577_TGAC_v2_gene25930	Tp57577_TGAC_v2_mRNA26818	Tp57577_TGAC_v2_mRNA26818	PF00560//PF13855 - Leucine Rich Repeat (LRR_1) // Leucine rich repeat (LRR_8) (1 of 42)	PF00560,PF13855	PTHR27004:SF354,PTHR27004:SF1,PTHR27004	KOG0472	2.7.11.1,		GO:0005515, GO:0016021, GO:0016021, GO:0005515
Tp57577_TGAC_v2_gene14511	Tp57577_TGAC_v2_mRNA14994	Tp57577_TGAC_v2_mRNA14994	PTHR32212:SF126 - EMB (1 of 66)	PF08387	PTHR32212:SF126,PTHR31900,PTHR32212			K04733	GO:0016620,
Tp57577_TGAC_v2_gene8701	Tp57577_TGAC_v2_mRNA8993	Tp57577_TGAC_v2_mRNA8993			PTHR48047:SF21				GO:0016758, GO:0008152
