# Supplementary material for: Genes Associated with Biological Nitrogen Fixation Efficiency Identified Using RNA Sequencing in Red Clover (Trifolium pratense L.)
Source: Life (Basel). 2022 Nov 25;12(12):1975. doi: 10.3390/life12121975 (PMC9785344; doi:10.3390/life12121975)
Supplement: Supplementary file 1 [file life-12-01975-s001.zip › Supplementary_S3_expression unconfirmed genes.xlsx]

## Sheet: List1
Supplementary Table S3: Expression distribution of originally unconfirmed genes detected in nodules.
Number of mapped reads	Number of genes
>1000	29
500–1000	44
100–500	179
50–100	74
10–50	157
2–10	145
low counts < 2	235
Total unconfirmed genes	863
