# Supplementary material for: Genes Associated with Biological Nitrogen Fixation Efficiency Identified Using RNA Sequencing in Red Clover (Trifolium pratense L.)
Source: Life (Basel). 2022 Nov 25;12(12):1975. doi: 10.3390/life12121975 (PMC9785344; doi:10.3390/life12121975)
Supplement: Supplementary file 1 [file life-12-01975-s001.zip › Supplementary_S4_Top 10 GO terms unconfirmed genes ED.xlsx]

## Sheet: List1
Supplementary Table S4: Top 10 GO bp terms in originally unconfirmed genes detected in nodules.
GO bp term	Annotation	Number of genes
GO:0006468	protein phosphorylation	63
GO:0008152	metabolic process	36
GO:0009069	serine family amino acid metabolic process	36
GO:0055085	transmembrane transport	32
GO:0016310	phosphorylation	30
GO:0006355	regulation of transcription, DNA-templated	26
GO:0006952	defence response	26
GO:0005975	carbohydrate metabolic process	20
GO:0006508	proteolysis	20
GO:0006810	transport	19
