# Supplementary material for: Genes Associated with Biological Nitrogen Fixation Efficiency Identified Using RNA Sequencing in Red Clover (Trifolium pratense L.)
Source: Life (Basel). 2022 Nov 25;12(12):1975. doi: 10.3390/life12121975 (PMC9785344; doi:10.3390/life12121975)
Supplement: Supplementary file 1 [file life-12-01975-s001.zip › Supplementary_S5_unconfirmed genes.xlsx]

## Sheet: List1
Supplementary Table S5: List of originally unconfirmed genes.
	LocusName	transcriptName	Avg. expression	EC Number	GO term	Description
DEGs	Tp57577_TGAC_v2_gene20852	Tp57577_TGAC_v2_mRNA21564	2.89959			tr=Uncharacterized protein: Solanum lycopersicum (Tomato) (Lycopersicon esculentum).
	Tp57577_TGAC_v2_gene15197	Tp57577_TGAC_v2_mRNA15703	9.50341	EC:3.2.1.0	GO:0004553|GO:0005975|GO:0044464	tr=Uncharacterized protein: Glycine max (Soybean) (Glycine hispida).
	Tp57577_TGAC_v2_gene37711	Tp57577_TGAC_v2_mRNA38980	10.6083	EC:1.10.3.3	GO:0005507|GO:0055114|GO:0007264|GO:0008447|GO:0071944|GO:0016020|GO:0005525|GO:0006118|GO:0019852	sp=Monocopper oxidase-like protein SKU5: Arabidopsis thaliana (Mouse-ear cress).
	Tp57577_TGAC_v2_gene34593	Tp57577_TGAC_v2_mRNA35769	39.8718			sp=Myosin-6: Arabidopsis thaliana (Mouse-ear cress).
	Tp57577_TGAC_v2_gene17945	Tp57577_TGAC_v2_mRNA18572	75.8324		GO:0008270|GO:0016020	sp=F-box/LRR-repeat protein At1g67190: Arabidopsis thaliana (Mouse-ear cress).
	Tp57577_TGAC_v2_gene38770	Tp57577_TGAC_v2_mRNA40081	9.4113
	Tp57577_TGAC_v2_gene8392	Tp57577_TGAC_v2_mRNA8675	694.742	EC:2.7.7.27	GO:0005978|GO:0019252|GO:0009507|GO:0008878|GO:0005985	sp=Glucose-1-phosphate adenylyltransferase large subunit 2, chloroplastic: Arabidopsis thaliana (Mouse-ear cress).
	Tp57577_TGAC_v2_gene23559	Tp57577_TGAC_v2_mRNA24369	89.6587		GO:0005739	sp=Pentatricopeptide repeat-containing protein At4g02750: Arabidopsis thaliana (Mouse-ear cress).
	Tp57577_TGAC_v2_gene29334	Tp57577_TGAC_v2_mRNA30341	330.766			tr=Myb-like transcription factor: Medicago truncatula (Barrel medic) (Medicago tribuloides).
	Tp57577_TGAC_v2_gene35482	Tp57577_TGAC_v2_mRNA36686	116.157		GO:0046873|GO:0055085|GO:0016020|GO:0030001	sp=Zinc transporter 11: Arabidopsis thaliana (Mouse-ear cress).
	Tp57577_TGAC_v2_gene26392	Tp57577_TGAC_v2_mRNA27297	13.9922			tr=Putative uncharacterized protein: Medicago truncatula (Barrel medic) (Medicago tribuloides).
	Tp57577_TGAC_v2_gene34149	Tp57577_TGAC_v2_mRNA35297	13240.8
	Tp57577_TGAC_v2_gene32175	Tp57577_TGAC_v2_mRNA33250	8130.57		GO:0005622|GO:0006810|GO:0005886|GO:0005215	sp=Phosphatidylinositol/phosphatidylcholine transfer protein SFH8: Arabidopsis thaliana (Mouse-ear cress).
	Tp57577_TGAC_v2_gene37122	Tp57577_TGAC_v2_mRNA38362	4833.98		GO:0008234|GO:0006508	tr=Putative cysteine protease 8: Trifolium pratense (Red clover).
	Tp57577_TGAC_v2_gene14673	Tp57577_TGAC_v2_mRNA15164	3019.19		GO:0035556	tr=Uncharacterized protein: Glycine max (Soybean) (Glycine hispida).
	Tp57577_TGAC_v2_gene4611	Tp57577_TGAC_v2_mRNA4760	2703.72			sp=Fasciclin-like arabinogalactan protein 15: Arabidopsis thaliana (Mouse-ear cress).
	Tp57577_TGAC_v2_gene12976	Tp57577_TGAC_v2_mRNA13406	2492.29			sp=Homeobox protein BEL1 homolog: Arabidopsis thaliana (Mouse-ear cress).
	Tp57577_TGAC_v2_gene28213	Tp57577_TGAC_v2_mRNA29167	2411.5		GO:0005758|GO:0005507|GO:0070469|GO:0005886|GO:0009055|GO:0005506|GO:0020037|GO:0022900|GO:0006118	sp=Probable cytochrome c At4g10040: Arabidopsis thaliana (Mouse-ear cress).
	Tp57577_TGAC_v2_gene23835	Tp57577_TGAC_v2_mRNA24656	2398.4			sp=WAT1-related protein At1g25270: Arabidopsis thaliana (Mouse-ear cress).
	Tp57577_TGAC_v2_gene33160	Tp57577_TGAC_v2_mRNA34274	2058.6			tr=Uncharacterized protein: Glycine max (Soybean) (Glycine hispida).
	Tp57577_TGAC_v2_gene5920	Tp57577_TGAC_v2_mRNA6124	1937.08			tr=Lectin: Medicago truncatula (Barrel medic) (Medicago tribuloides).
	Tp57577_TGAC_v2_gene20482	Tp57577_TGAC_v2_mRNA21188	1885		GO:0005739	tr=SYNC1 protein: Medicago truncatula (Barrel medic) (Medicago tribuloides).
	Tp57577_TGAC_v2_gene31560	Tp57577_TGAC_v2_mRNA32621	1767.91		GO:0000221|GO:0000325|GO:0046961|GO:0020037|GO:0015991|GO:0009507|GO:0005886|GO:0006119	sp=V-type proton ATPase subunit H: Arabidopsis thaliana (Mouse-ear cress).
	Tp57577_TGAC_v2_gene34117	Tp57577_TGAC_v2_mRNA35265	1558.14		GO:0035251|GO:0008152	sp=UDP-glucose flavonoid 3-O-glucosyltransferase 7: Fragaria ananassa (Strawberry).
	Tp57577_TGAC_v2_gene13995	Tp57577_TGAC_v2_mRNA14458	1530.07		GO:0007264|GO:0006355|GO:0043565|GO:0003700|GO:0016787|GO:0015031|GO:0005525|GO:0005667|GO:0045449	sp=Ras-related protein RABE1c: Arabidopsis thaliana (Mouse-ear cress).
	Tp57577_TGAC_v2_gene4568	Tp57577_TGAC_v2_mRNA4716	1484.09	EC:6.3.2.19	GO:0004842|GO:0000151|GO:0016567	tr=U-box domain-containing protein: Medicago truncatula (Barrel medic) (Medicago tribuloides).
	Tp57577_TGAC_v2_gene9958	Tp57577_TGAC_v2_mRNA10295	1481.43			sp=WAT1-related protein At5g07050: Arabidopsis thaliana (Mouse-ear cress).
	Tp57577_TGAC_v2_gene32559	Tp57577_TGAC_v2_mRNA33658	1369.47		GO:0005739|GO:0009536	sp=Pentatricopeptide repeat-containing protein At4g19890: Arabidopsis thaliana (Mouse-ear cress).
	Tp57577_TGAC_v2_gene13127	Tp57577_TGAC_v2_mRNA13563	1291.71		GO:0009536	tr=Uncharacterized protein: Glycine max (Soybean) (Glycine hispida).
	Tp57577_TGAC_v2_gene17720	Tp57577_TGAC_v2_mRNA18338	1282.46		GO:0010072	sp=Topless-related protein 3: Arabidopsis thaliana (Mouse-ear cress).
	Tp57577_TGAC_v2_gene38012	Tp57577_TGAC_v2_mRNA39296	1263.76		GO:0005622|GO:0016301|GO:0005886|GO:0016310|GO:0006886	tr=Putative uncharacterized protein: Vitis vinifera (Grape).
	Tp57577_TGAC_v2_gene25244	Tp57577_TGAC_v2_mRNA26104	1261.98		GO:0005681	tr=Uncharacterized protein: Phaseolus vulgaris (Kidney bean) (French bean).
	Tp57577_TGAC_v2_gene36902	Tp57577_TGAC_v2_mRNA38137	1246.41			tr=Protein tolB: Medicago truncatula (Barrel medic) (Medicago tribuloides).
	Tp57577_TGAC_v2_gene30856	Tp57577_TGAC_v2_mRNA31898	1244.59			sp=Protein Mut11: Chlamydomonas reinhardtii (Chlamydomonas smithii).
	Tp57577_TGAC_v2_gene37226	Tp57577_TGAC_v2_mRNA38472	1146.02		GO:0044424	sp=Golgin candidate 5: Arabidopsis thaliana (Mouse-ear cress).
	Tp57577_TGAC_v2_gene15621	Tp57577_TGAC_v2_mRNA16144	1126.29		GO:0003677|GO:0006355	sp=NAC transcription factor 29: Arabidopsis thaliana (Mouse-ear cress).
	Tp57577_TGAC_v2_gene24384	Tp57577_TGAC_v2_mRNA25222	1105.28		GO:0005643|GO:0005618|GO:0008565|GO:0006886	tr=Uncharacterized protein: Glycine max (Soybean) (Glycine hispida).
	Tp57577_TGAC_v2_gene21899	Tp57577_TGAC_v2_mRNA22650	1084.19		GO:0006468|GO:0004672|GO:0016021|GO:0016023|GO:0005524	sp=Probably inactive leucine-rich repeat receptor-like protein kinase At5g48380: Arabidopsis thaliana (Mouse-ear cress).
	Tp57577_TGAC_v2_gene36770	Tp57577_TGAC_v2_mRNA38001	1041.12	EC:1.6.5.5	GO:0005576|GO:0000166|GO:0055114|GO:0008270|GO:0003960|GO:0006118	tr=Quinone oxidoreductase PIG3: Medicago truncatula (Barrel medic) (Medicago tribuloides).
	Tp57577_TGAC_v2_gene7823	Tp57577_TGAC_v2_mRNA8091	1027.68	EC:3.5.1.16	GO:0008152|GO:0008777|GO:0000051	sp=Acetylornithine deacetylase: Arabidopsis thaliana (Mouse-ear cress).
	Tp57577_TGAC_v2_gene34017	Tp57577_TGAC_v2_mRNA35164	967.512	EC:3.6.1.15	GO:0017111|GO:0005524	sp=Katanin p60 ATPase-containing subunit A1: Arabidopsis thaliana (Mouse-ear cress).
	Tp57577_TGAC_v2_gene32869	Tp57577_TGAC_v2_mRNA33973	964.94		GO:0005739|GO:0009706	tr=Putative uncharacterized protein: Medicago truncatula (Barrel medic) (Medicago tribuloides).
	Tp57577_TGAC_v2_gene12377	Tp57577_TGAC_v2_mRNA12781	957.922	EC:1.2.1.70	GO:0006979|GO:0008883|GO:0055114|GO:0009416|GO:0015995|GO:0006782|GO:0050661|GO:0009507	sp=Glutamyl-tRNA reductase 1, chloroplastic: Cucumis sativus (Cucumber).
	Tp57577_TGAC_v2_gene35830	Tp57577_TGAC_v2_mRNA37045	948.671		GO:0003746|GO:0005853|GO:0005840|GO:0006448	sp=Elongation factor 1-delta: Pimpinella brachycarpa.
	Tp57577_TGAC_v2_gene6380	Tp57577_TGAC_v2_mRNA6606	931.876		GO:0003700|GO:0043565|GO:0008270|GO:0006355|GO:0005667|GO:0045449	tr=GATA transcription factor: Medicago truncatula (Barrel medic) (Medicago tribuloides).
	Tp57577_TGAC_v2_gene25212	Tp57577_TGAC_v2_mRNA26072	910.745		GO:0000325|GO:0015079|GO:0005886|GO:0071805|GO:0005774	sp=Potassium transporter: Glycine max (Soybean) (Glycine hispida).
	Tp57577_TGAC_v2_gene9732	Tp57577_TGAC_v2_mRNA10063	905.874			tr=Uncharacterized protein: Glycine max (Soybean) (Glycine hispida).
	Tp57577_TGAC_v2_gene9743	Tp57577_TGAC_v2_mRNA10074	872.483	EC:2.7.7.7	GO:0051536|GO:0003887|GO:0006303|GO:0001882|GO:0003896|GO:0006297|GO:0003677|GO:0008408|GO:0006269|GO:0006270|GO:0000166|GO:0019985|GO:0005658|GO:0006273|GO:0042575|GO:0005730|GO:0006351	sp=DNA polymerase alpha catalytic subunit: Oryza sativa subsp. japonica (Rice).
	Tp57577_TGAC_v2_gene2227	Tp57577_TGAC_v2_mRNA2284	865.719	EC:3.1.3.12	GO:0046686|GO:0004805|GO:0006950|GO:0005992|GO:0005982|GO:0005985	sp=Probable trehalose-phosphate phosphatase I: Arabidopsis thaliana (Mouse-ear cress).
	Tp57577_TGAC_v2_gene6773	Tp57577_TGAC_v2_mRNA7013	846.382		GO:0005737|GO:0006457|GO:0005524|GO:0051082	sp=T-complex protein 1 subunit alpha: Arabidopsis thaliana (Mouse-ear cress).
	Tp57577_TGAC_v2_gene6966	Tp57577_TGAC_v2_mRNA7212	829.706		GO:0005886	tr=Uncharacterized protein: Phaseolus vulgaris (Kidney bean) (French bean).
	Tp57577_TGAC_v2_gene14852	Tp57577_TGAC_v2_mRNA15348	828.828			tr=Putative uncharacterized protein: Trifolium pratense (Red clover).
	Tp57577_TGAC_v2_gene428	Tp57577_TGAC_v2_mRNA429	821.695	EC:6.3.2.19	GO:0005737|GO:0042787|GO:0004842|GO:0005634	sp=E3 ubiquitin-protein ligase UPL2: Arabidopsis thaliana (Mouse-ear cress).
	Tp57577_TGAC_v2_gene40212	Tp57577_TGAC_v2_mRNA41562	797.48		GO:0016787	sp=Uncharacterized protein At5g06450: Arabidopsis thaliana (Mouse-ear cress).
	Tp57577_TGAC_v2_gene36430	Tp57577_TGAC_v2_mRNA37653	797.023	EC:1.14.13.89|EC:1.14.14.1	GO:0020037|GO:0016020|GO:0033773|GO:0005506|GO:0009055|GO:0070330|GO:0055114|GO:0006118	sp=Isoflavone 2'-hydroxylase: Glycyrrhiza echinata (Licorice).
	Tp57577_TGAC_v2_gene38644	Tp57577_TGAC_v2_mRNA39950	795.284			Isoform 2 of 26.5 kDa heat shock protein, mitochondrial OS=Arabidopsis thaliana GN=HSP26.5
	Tp57577_TGAC_v2_gene39222	Tp57577_TGAC_v2_mRNA40560	758.097		GO:0000902|GO:0016746|GO:0048513|GO:0005634	sp=WD-40 repeat-containing protein MSI5: Arabidopsis thaliana (Mouse-ear cress).
	Tp57577_TGAC_v2_gene31557	Tp57577_TGAC_v2_mRNA32618	730.031			sp=BEL1-like homeodomain protein 4: Arabidopsis thaliana (Mouse-ear cress).
	Tp57577_TGAC_v2_gene35645	Tp57577_TGAC_v2_mRNA36852	715.031			sp=Biotin carboxyl carrier protein of acetyl-CoA carboxylase 2, chloroplastic: Arabidopsis thaliana (Mouse-ear cress).
	Tp57577_TGAC_v2_gene14689	Tp57577_TGAC_v2_mRNA15180	714.399		GO:0016757|GO:0016023	sp=Polygalacturonate 4-alpha-galacturonosyltransferase: Arabidopsis thaliana (Mouse-ear cress).
	Tp57577_TGAC_v2_gene13402	Tp57577_TGAC_v2_mRNA13852	710.991	EC:2.5.1.18	GO:0005737|GO:0004364|GO:0016829|GO:0006749|GO:0006803	sp=Probable glutathione S-transferase: Nicotiana tabacum (Common tobacco).
	Tp57577_TGAC_v2_gene4353	Tp57577_TGAC_v2_mRNA4496	709.754	EC:1.3.1.74	GO:0003677|GO:0006352|GO:0032440|GO:0005634|GO:0055114|GO:0006355	sp=TATA-box-binding protein: Glycine max (Soybean) (Glycine hispida).
	Tp57577_TGAC_v2_gene10435	Tp57577_TGAC_v2_mRNA10785	709.64			tr=Uncharacterized protein: Glycine max (Soybean) (Glycine hispida).
	Tp57577_TGAC_v2_gene3160	Tp57577_TGAC_v2_mRNA3252	702.429			tr=Sister chromatid cohesion protein PDS5-like protein: Medicago truncatula (Barrel medic) (Medicago tribuloides).
	Tp57577_TGAC_v2_gene31982	Tp57577_TGAC_v2_mRNA33053	674.451		GO:0055064|GO:0055075|GO:0005886|GO:0071805|GO:0015379|GO:0016021|GO:0008511|GO:0006821	sp=Cation-chloride cotransporter 1: Arabidopsis thaliana (Mouse-ear cress).
	Tp57577_TGAC_v2_gene35373	Tp57577_TGAC_v2_mRNA36572	646.995		GO:0003824	tr=DNA mismatch repair protein Msh6: Medicago truncatula (Barrel medic) (Medicago tribuloides).
	Tp57577_TGAC_v2_gene21630	Tp57577_TGAC_v2_mRNA22370	646.674	EC:6.3.2.19	GO:0009690|GO:0005886|GO:0016567|GO:0004842|GO:0008270|GO:0009850	tr=E3 ubiquitin-protein ligase RGLG2: Medicago truncatula (Barrel medic) (Medicago tribuloides).
	Tp57577_TGAC_v2_gene23524	Tp57577_TGAC_v2_mRNA24332	642.786		GO:0042578	tr=SAC domain protein: Medicago truncatula (Barrel medic) (Medicago tribuloides).
	Tp57577_TGAC_v2_gene25977	Tp57577_TGAC_v2_mRNA26866	625.556		GO:0005488	tr=MADF: Homeodomain-like: Medicago truncatula (Barrel medic) (Medicago tribuloides).
	Tp57577_TGAC_v2_gene19853	Tp57577_TGAC_v2_mRNA20537	625.367		GO:0050896	sp=Nematode resistance protein-like HSPRO2: Arabidopsis thaliana (Mouse-ear cress).
	Tp57577_TGAC_v2_gene2841	Tp57577_TGAC_v2_mRNA2922	612.252	EC:3.6.1.15	GO:0017111	tr=Uncharacterized protein: Glycine max (Soybean) (Glycine hispida).
	Tp57577_TGAC_v2_gene23144	Tp57577_TGAC_v2_mRNA23935	600.251	EC:3.1.1.11	GO:0030599|GO:0000902|GO:0042545|GO:0045330|GO:0005618|GO:0005982|GO:0005985	sp=Probable pectinesterase 8: Arabidopsis thaliana (Mouse-ear cress).
	Tp57577_TGAC_v2_gene31467	Tp57577_TGAC_v2_mRNA32526	569.523		GO:0020037|GO:0016020|GO:0016705|GO:0004497|GO:0005506|GO:0009055|GO:0055114|GO:0006118	sp=Cytochrome P450 82A3: Glycine max (Soybean) (Glycine hispida).
	Tp57577_TGAC_v2_gene12026	Tp57577_TGAC_v2_mRNA12420	552.828	EC:3.6.1.15	GO:0005773|GO:0005524|GO:0017111	sp=Vesicle-fusing ATPase: Arabidopsis thaliana (Mouse-ear cress).
	Tp57577_TGAC_v2_gene26479	Tp57577_TGAC_v2_mRNA27386	549.126		GO:0005515|GO:0008270|GO:0003824	tr=RING finger protein ETP1-like protein: Medicago truncatula (Barrel medic) (Medicago tribuloides).
	Tp57577_TGAC_v2_gene37929	Tp57577_TGAC_v2_mRNA39211	548.364		GO:0017183|GO:0005737	sp=Chalcone synthase 5: Trifolium subterraneum (Subterranean clover).
	Tp57577_TGAC_v2_gene10270	Tp57577_TGAC_v2_mRNA10612	545.307			tr=Putative uncharacterized protein: Medicago truncatula (Barrel medic) (Medicago tribuloides).
	Tp57577_TGAC_v2_gene37697	Tp57577_TGAC_v2_mRNA38966	544.424		GO:0032877|GO:0016049|GO:0010091|GO:0005737|GO:0005634	sp=Protein FIZZY-RELATED 2: Arabidopsis thaliana (Mouse-ear cress).
	Tp57577_TGAC_v2_gene8309	Tp57577_TGAC_v2_mRNA8590	512.988		GO:0004672|GO:0016310	Isoform 2 of Cysteine-rich receptor-like protein kinase 10 OS=Arabidopsis thaliana GN=CRK10
	Tp57577_TGAC_v2_gene20111	Tp57577_TGAC_v2_mRNA20808	511.314		GO:0043167|GO:0016787	sp=Retrovirus-related Pol polyprotein from transposon TNT 1-94: Nicotiana tabacum (Common tobacco).
	Tp57577_TGAC_v2_gene15913	Tp57577_TGAC_v2_mRNA16454	507.425		GO:0046872|GO:0020037|GO:0043231|GO:0044444|GO:0016020	sp=Cytochrome B5 isoform D: Arabidopsis thaliana (Mouse-ear cress).
	Tp57577_TGAC_v2_gene33683	Tp57577_TGAC_v2_mRNA34820	502.512	EC:3.6.3.8	GO:0005388|GO:0016021|GO:0046872|GO:0005524|GO:0006816|GO:0016529	sp=Calcium-transporting ATPase 3, endoplasmic reticulum-type: Arabidopsis thaliana (Mouse-ear cress).
	Tp57577_TGAC_v2_gene14201	Tp57577_TGAC_v2_mRNA14678	501.887		GO:0005739	sp=CBS domain-containing protein CBSCBSPB1: Arabidopsis thaliana (Mouse-ear cress).
	Tp57577_TGAC_v2_gene11883	Tp57577_TGAC_v2_mRNA12269	493.633	EC:5.3.3.2	GO:0005773|GO:0016787|GO:0004452|GO:0006694|GO:0016114	sp=Nudix hydrolase 3: Arabidopsis thaliana (Mouse-ear cress).
	Tp57577_TGAC_v2_gene11830	Tp57577_TGAC_v2_mRNA12214	489.271			sp=Cyclic dof factor 3: Arabidopsis thaliana (Mouse-ear cress).
	Tp57577_TGAC_v2_gene14626	Tp57577_TGAC_v2_mRNA15116	489.098		GO:0003677|GO:0003682|GO:0000785	sp=Protein ALWAYS EARLY 3: Arabidopsis thaliana (Mouse-ear cress).
	Tp57577_TGAC_v2_gene37099	Tp57577_TGAC_v2_mRNA38339	479.892		GO:0042538|GO:0005773|GO:0009409|GO:0005886|GO:0006810|GO:0005783|GO:0009408|GO:0009416|GO:0005739|GO:0005215	tr=Outer membrane lipoprotein blc: Medicago truncatula (Barrel medic) (Medicago tribuloides).
	Tp57577_TGAC_v2_gene24889	Tp57577_TGAC_v2_mRNA25743	464.307	EC:2.4.2.17	GO:0003879|GO:0000105|GO:0000287|GO:0009507	tr=ATP phosphoribosyltransferase: Medicago truncatula (Barrel medic) (Medicago tribuloides).
	Tp57577_TGAC_v2_gene33644	Tp57577_TGAC_v2_mRNA34781	461.564		GO:0035556|GO:0000160|GO:0006355|GO:0000156|GO:0045449	sp=Two-component response regulator-like PRR95: Oryza sativa subsp. japonica (Rice).
	Tp57577_TGAC_v2_gene37388	Tp57577_TGAC_v2_mRNA38644	449.418		GO:0016798|GO:0008233|GO:0006508	sp=Protein DJ-1 homolog D: Arabidopsis thaliana (Mouse-ear cress).
	Tp57577_TGAC_v2_gene37123	Tp57577_TGAC_v2_mRNA38363	446.639		GO:0044444	sp=F-box/kelch-repeat protein SKIP11: Arabidopsis thaliana (Mouse-ear cress).
	Tp57577_TGAC_v2_gene20198	Tp57577_TGAC_v2_mRNA20898	439.278			tr=Cysteine-type peptidase: Medicago truncatula (Barrel medic) (Medicago tribuloides).
	Tp57577_TGAC_v2_gene30366	Tp57577_TGAC_v2_mRNA31394	433.894		GO:0003677	tr=Uncharacterized protein: Medicago truncatula (Barrel medic) (Medicago tribuloides).
	Tp57577_TGAC_v2_gene15028	Tp57577_TGAC_v2_mRNA15527	427.072			sp=30S ribosomal protein S16, chloroplastic: Emiliania huxleyi (Pontosphaera huxleyi). Plastid: Chloroplast.
	Tp57577_TGAC_v2_gene35512	Tp57577_TGAC_v2_mRNA36716	423.841	EC:3.6.1.15	GO:0017111|GO:0032550|GO:0043168|GO:0008270|GO:0003676|GO:0005739|GO:0015074|GO:0032559	sp=40S ribosomal protein S14: Lupinus luteus (European yellow lupin).
	Tp57577_TGAC_v2_gene30558	Tp57577_TGAC_v2_mRNA31593	420.62	EC:2.1.1.0	GO:0046872|GO:0008168|GO:0032259	sp=Probable methyltransferase PMT10: Arabidopsis thaliana (Mouse-ear cress).
	Tp57577_TGAC_v2_gene1338	Tp57577_TGAC_v2_mRNA1354	419.027		GO:0005737|GO:0006457|GO:0046686|GO:0005524|GO:0051082	sp=T-complex protein 1 subunit epsilon: Avena sativa (Oat).
	Tp57577_TGAC_v2_gene24700	Tp57577_TGAC_v2_mRNA25550	414.937	EC:4.4.1.1|EC:4.4.1.8	GO:0071266|GO:0080146|GO:0044540|GO:0004121|GO:0030170|GO:0004123|GO:0009507|GO:0006534|GO:0006544|GO:0006563|GO:0006566	sp=Cystathionine beta-lyase, chloroplastic: Arabidopsis thaliana (Mouse-ear cress).
	Tp57577_TGAC_v2_gene9080	Tp57577_TGAC_v2_mRNA9386	407.118		GO:0003677|GO:0003682|GO:0000785	sp=Myb family transcription factor APL: Arabidopsis thaliana (Mouse-ear cress).
	Tp57577_TGAC_v2_gene37169	Tp57577_TGAC_v2_mRNA38412	404.428		GO:0009058|GO:0016740	tr=Uncharacterized protein: Phaseolus vulgaris (Kidney bean) (French bean).
	Tp57577_TGAC_v2_gene2278	Tp57577_TGAC_v2_mRNA2336	400.599		GO:0016020	sp=WAT1-related protein At5g40240: Arabidopsis thaliana (Mouse-ear cress).
	Tp57577_TGAC_v2_gene28419	Tp57577_TGAC_v2_mRNA29380	398.831		GO:0009987|GO:0016301|GO:0008152	sp=Probable LRR receptor-like serine/threonine-protein kinase At4g08850: Arabidopsis thaliana (Mouse-ear cress).
	Tp57577_TGAC_v2_gene14349	Tp57577_TGAC_v2_mRNA14828	397.761			tr=Zinc finger CCCH domain-containing protein: Medicago truncatula (Barrel medic) (Medicago tribuloides).
	Tp57577_TGAC_v2_gene1267	Tp57577_TGAC_v2_mRNA1281	393.311		GO:0006457|GO:0006950|GO:0005618|GO:0005524|GO:0051082|GO:0005739	sp=Heat shock protein 83: Ipomoea nil (Japanese morning glory) (Pharbitis nil).
	Tp57577_TGAC_v2_gene517	Tp57577_TGAC_v2_mRNA518	392.17	EC:2.5.1.9	GO:0004746|GO:0009231|GO:0016491|GO:0009507|GO:0055114|GO:0009349	tr=Uncharacterized protein: Phaseolus vulgaris (Kidney bean) (French bean).
	Tp57577_TGAC_v2_gene25310	Tp57577_TGAC_v2_mRNA26171	381.06		GO:0009536	tr=Uncharacterized protein: Medicago truncatula (Barrel medic) (Medicago tribuloides).
	Tp57577_TGAC_v2_gene28714	Tp57577_TGAC_v2_mRNA29682	369.707			tr=Putative 21kD protein: Medicago sativa (Alfalfa).
	Tp57577_TGAC_v2_gene11921	Tp57577_TGAC_v2_mRNA12309	369.125	EC:2.7.11.23|EC:2.7.11.22	GO:0009615|GO:0005829|GO:0006468|GO:0048440|GO:0007049|GO:0016604|GO:0008353|GO:0051301|GO:0005524|GO:0004693|GO:0050792|GO:0048366|GO:0006397|GO:0009069|GO:0000074	tr=Uncharacterized protein: Glycine max (Soybean) (Glycine hispida).
	Tp57577_TGAC_v2_gene12435	Tp57577_TGAC_v2_mRNA12840	368.418			tr=Putative uncharacterized protein: Medicago truncatula (Barrel medic) (Medicago tribuloides).
	Tp57577_TGAC_v2_gene9847	Tp57577_TGAC_v2_mRNA10180	364.544		GO:0008270|GO:0016740	sp=Probable protein S-acyltransferase 14: Arabidopsis thaliana (Mouse-ear cress).
	Tp57577_TGAC_v2_gene2858	Tp57577_TGAC_v2_mRNA2939	356.521		GO:0000911|GO:0010540|GO:0080119|GO:0009942|GO:0005086|GO:0010087|GO:0032012|GO:0010292|GO:0007155|GO:0048765|GO:0009826|GO:0042803|GO:0001736|GO:0043087	sp=ARF guanine-nucleotide exchange factor GNOM: Arabidopsis thaliana (Mouse-ear cress).
	Tp57577_TGAC_v2_gene3703	Tp57577_TGAC_v2_mRNA3813	356.402	EC:3.2.1.0	GO:0005975|GO:0004553	sp=Beta-glucosidase 24: Oryza sativa subsp. japonica (Rice).
	Tp57577_TGAC_v2_gene32970	Tp57577_TGAC_v2_mRNA34082	355.669	EC:2.7.11.0	GO:0006468|GO:0005524|GO:0004674|GO:0009069	tr=Casein kinase I isoform alpha: Medicago truncatula (Barrel medic) (Medicago tribuloides).
	Tp57577_TGAC_v2_gene12419	Tp57577_TGAC_v2_mRNA12824	345.117			sp=Zinc finger protein MAGPIE: Arabidopsis thaliana (Mouse-ear cress).
	Tp57577_TGAC_v2_gene19534	Tp57577_TGAC_v2_mRNA20209	342.531		GO:0016226|GO:0005198|GO:0005739|GO:0051536	sp=Iron-sulfur assembly protein IscA-like 2, mitochondrial: Arabidopsis thaliana (Mouse-ear cress).
	Tp57577_TGAC_v2_gene27700	Tp57577_TGAC_v2_mRNA28642	342.297		GO:0044707	sp=Callose synthase 9: Arabidopsis thaliana (Mouse-ear cress).
	Tp57577_TGAC_v2_gene16648	Tp57577_TGAC_v2_mRNA17228	340.651		GO:0016020	Isoform 2 of Protein ZINC INDUCED FACILITATOR-LIKE 1 OS=Arabidopsis thaliana GN=ZIFL1
	Tp57577_TGAC_v2_gene6570	Tp57577_TGAC_v2_mRNA6803	337.351		GO:0016787	tr=5'-nucleotidase surE: Medicago truncatula (Barrel medic) (Medicago tribuloides).
	Tp57577_TGAC_v2_gene13344	Tp57577_TGAC_v2_mRNA13791	334.722			tr=Uncharacterized protein: Glycine max (Soybean) (Glycine hispida).
	Tp57577_TGAC_v2_gene19595	Tp57577_TGAC_v2_mRNA20272	332.462		GO:0035064|GO:0005634|GO:0008270	sp=PHD finger protein ALFIN-LIKE 1: Arabidopsis thaliana (Mouse-ear cress).
	Tp57577_TGAC_v2_gene17134	Tp57577_TGAC_v2_mRNA17728	331.424		GO:0046872|GO:0004497|GO:0016705|GO:0055114	sp=Beta-amyrin 11-oxidase: Glycyrrhiza uralensis (Chinese licorice) (Glycyrrhiza shiheziensis).
	Tp57577_TGAC_v2_gene36636	Tp57577_TGAC_v2_mRNA37861	326.632			tr=PHD-finger family protein expressed: Medicago truncatula (Barrel medic) (Medicago tribuloides).
	Tp57577_TGAC_v2_gene2137	Tp57577_TGAC_v2_mRNA2189	326.354	EC:2.7.11.0	GO:0016491|GO:0016021|GO:0006468|GO:0004674|GO:0000165|GO:0005524|GO:0009069	sp=Leucine-rich repeat receptor-like serine/threonine-protein kinase BAM3: Arabidopsis thaliana (Mouse-ear cress).
	Tp57577_TGAC_v2_gene4154	Tp57577_TGAC_v2_mRNA4286	324.564		GO:0006855|GO:0016020|GO:0015297|GO:0015238	sp=Protein TRANSPARENT TESTA 12: Arabidopsis thaliana (Mouse-ear cress).
	Tp57577_TGAC_v2_gene16250	Tp57577_TGAC_v2_mRNA16810	317.231			tr=Putative uncharacterized protein: Medicago truncatula (Barrel medic) (Medicago tribuloides).
	Tp57577_TGAC_v2_gene4736	Tp57577_TGAC_v2_mRNA4894	313.546		GO:0005737|GO:0010090|GO:0030036	sp=Protein PIR: Arabidopsis thaliana (Mouse-ear cress).
	Tp57577_TGAC_v2_gene10505	Tp57577_TGAC_v2_mRNA10857	309.486	EC:2.7.7.6	GO:0003899|GO:0003676|GO:0000166|GO:0006351|GO:0016246|GO:0005730|GO:0006144|GO:0006206	tr=Uncharacterized protein: Medicago truncatula (Barrel medic) (Medicago tribuloides).
	Tp57577_TGAC_v2_gene16522	Tp57577_TGAC_v2_mRNA17096	308.882	EC:2.4.1.34	GO:0006075|GO:0044699|GO:0032502|GO:0003843|GO:0000148|GO:0005982|GO:0005985	sp=Callose synthase 9: Arabidopsis thaliana (Mouse-ear cress).
	Tp57577_TGAC_v2_gene25914	Tp57577_TGAC_v2_mRNA26798	308.811		GO:0003779|GO:0030036	sp=Formin-like protein 5: Arabidopsis thaliana (Mouse-ear cress).
	Tp57577_TGAC_v2_gene6431	Tp57577_TGAC_v2_mRNA6657	308.149		GO:0016020|GO:0016023|GO:0005739|GO:0008270	sp=Putative E3 ubiquitin-protein ligase RING1a: Arabidopsis thaliana (Mouse-ear cress).
	Tp57577_TGAC_v2_gene9259	Tp57577_TGAC_v2_mRNA9567	307.587	EC:5.1.3.1	GO:0019253|GO:0006098|GO:0046872|GO:0009409|GO:0009941|GO:0009535|GO:0009570|GO:0004750|GO:0009624|GO:0010319|GO:0048046|GO:0015976	sp=Ribulose-phosphate 3-epimerase, chloroplastic: Spinacia oleracea (Spinach).
	Tp57577_TGAC_v2_gene19625	Tp57577_TGAC_v2_mRNA20302	305.704	EC:2.7.11.0	GO:0048544|GO:0006468|GO:0005524|GO:0004674|GO:0009069	sp=Serine/threonine-protein kinase: Medicago truncatula (Barrel medic) (Medicago tribuloides).
	Tp57577_TGAC_v2_gene27802	Tp57577_TGAC_v2_mRNA28745	305.084		GO:0016023|GO:0016021|GO:0006810	sp=Transmembrane emp24 domain-containing protein p24delta3: Arabidopsis thaliana (Mouse-ear cress).
	Tp57577_TGAC_v2_gene32021	Tp57577_TGAC_v2_mRNA33094	303.147			sp=30S ribosomal protein 2, chloroplastic: Spinacia oleracea (Spinach).
	Tp57577_TGAC_v2_gene22959	Tp57577_TGAC_v2_mRNA23743	295.268		GO:0005643|GO:0005618|GO:0008565|GO:0006886	tr=HEAT: Medicago truncatula (Barrel medic) (Medicago tribuloides).
	Tp57577_TGAC_v2_gene22841	Tp57577_TGAC_v2_mRNA23624	292.926			tr=Uncharacterized protein: Prunus persica (Peach) (Amygdalus persica).
	Tp57577_TGAC_v2_gene16653	Tp57577_TGAC_v2_mRNA17233	289.413			tr=COP1-interacting protein 7 (CIP7)-like protein: Medicago truncatula (Barrel medic) (Medicago tribuloides).
	Tp57577_TGAC_v2_gene11544	Tp57577_TGAC_v2_mRNA11918	282.344		GO:0050896|GO:0050789|GO:0044763|GO:0008270|GO:0016874|GO:0003677	Isoform 4 of E3 SUMO-protein ligase SIZ1 OS=Arabidopsis thaliana GN=SIZ1
	Tp57577_TGAC_v2_gene1363	Tp57577_TGAC_v2_mRNA1379	280.587		GO:0006979|GO:0006631|GO:0015994|GO:0009651|GO:0010189|GO:0009266|GO:0009976|GO:0009915|GO:0010287|GO:0031347|GO:0016122|GO:0009644	sp=Tocopherol cyclase, chloroplastic: Arabidopsis thaliana (Mouse-ear cress).
	Tp57577_TGAC_v2_gene30185	Tp57577_TGAC_v2_mRNA31210	277.479		GO:0046872|GO:0020037|GO:0010311|GO:0005829	sp=Cytochrome b5 isoform A: Arabidopsis thaliana (Mouse-ear cress).
	Tp57577_TGAC_v2_gene31357	Tp57577_TGAC_v2_mRNA32415	274.48			tr=Uncharacterized protein: Medicago truncatula (Barrel medic) (Medicago tribuloides).
	Tp57577_TGAC_v2_gene6221	Tp57577_TGAC_v2_mRNA6439	266.428			tr=Uncharacterized protein: Phaseolus vulgaris (Kidney bean) (French bean).
	Tp57577_TGAC_v2_gene22407	Tp57577_TGAC_v2_mRNA23177	265.522		GO:0006355|GO:0003677	sp=NAC domain-containing protein 8: Arabidopsis thaliana (Mouse-ear cress).
	Tp57577_TGAC_v2_gene26119	Tp57577_TGAC_v2_mRNA27010	263.895	EC:1.13.11.54	GO:0005737|GO:0046872|GO:0019509|GO:0010309|GO:0005634|GO:0055114	tr=Uncharacterized protein: Glycine max (Soybean) (Glycine hispida).
	Tp57577_TGAC_v2_gene12518	Tp57577_TGAC_v2_mRNA12925	262.086		GO:0097159|GO:1901363	sp=TMV resistance protein N: Nicotiana glutinosa (Tobacco).
	Tp57577_TGAC_v2_gene22096	Tp57577_TGAC_v2_mRNA22854	260.867
	Tp57577_TGAC_v2_gene12673	Tp57577_TGAC_v2_mRNA13088	258.486		GO:0006891|GO:0017119|GO:0009536	tr=Conserved oligomeric Golgi complex subunit: Medicago truncatula (Barrel medic) (Medicago tribuloides).
	Tp57577_TGAC_v2_gene32643	Tp57577_TGAC_v2_mRNA33743	258.322			tr=Putative uncharacterized protein: Ricinus communis (Castor bean).
	Tp57577_TGAC_v2_gene38507	Tp57577_TGAC_v2_mRNA39808	253.157		GO:0016020|GO:0050896|GO:0055085|GO:0022857	sp=MATE efflux family protein 9: Arabidopsis thaliana (Mouse-ear cress).
	Tp57577_TGAC_v2_gene27931	Tp57577_TGAC_v2_mRNA28877	251.11		GO:0016746|GO:0008152|GO:0005509	Isoform 2 of Lysophospholipid acyltransferase LPEAT2 OS=Arabidopsis thaliana GN=LPEAT2
	Tp57577_TGAC_v2_gene32766	Tp57577_TGAC_v2_mRNA33868	246.766		GO:0016023|GO:0016787	sp=Probable inactive purple acid phosphatase 29: Arabidopsis thaliana (Mouse-ear cress).
	Tp57577_TGAC_v2_gene24351	Tp57577_TGAC_v2_mRNA25189	246.101	EC:1.13.12.14	GO:0046872|GO:0009941|GO:0010277|GO:0051537|GO:0055114	tr=Putative uncharacterized protein: Medicago truncatula (Barrel medic) (Medicago tribuloides).
	Tp57577_TGAC_v2_gene14923	Tp57577_TGAC_v2_mRNA15420	245.238		GO:0017137|GO:0048767|GO:0005777|GO:0060151|GO:0016459|GO:0005524|GO:0030742|GO:0003774|GO:0003779|GO:0051646|GO:0051645	sp=Myosin-6: Arabidopsis thaliana (Mouse-ear cress).
	Tp57577_TGAC_v2_gene10751	Tp57577_TGAC_v2_mRNA11108	244.904	EC:2.1.1.0	GO:0032259|GO:0008168	sp=Probable methyltransferase PMT16: Arabidopsis thaliana (Mouse-ear cress).
	Tp57577_TGAC_v2_gene2727	Tp57577_TGAC_v2_mRNA2805	240.641		GO:0003777|GO:0005875|GO:0005874|GO:0005524|GO:0007018	sp=Kinesin-like calmodulin-binding protein: Arabidopsis thaliana (Mouse-ear cress).
	Tp57577_TGAC_v2_gene32712	Tp57577_TGAC_v2_mRNA33814	239.698			tr=Plant synaptotagmin: Medicago truncatula (Barrel medic) (Medicago tribuloides).
	Tp57577_TGAC_v2_gene26378	Tp57577_TGAC_v2_mRNA27283	239.237	EC:5.4.99.12	GO:0009982|GO:0003723|GO:0001522|GO:0009536	tr=Uncharacterized protein: Glycine max (Soybean) (Glycine hispida).
	Tp57577_TGAC_v2_gene2456	Tp57577_TGAC_v2_mRNA2522	236.281		GO:0055114|GO:0016491	tr=Uncharacterized protein: Glycine max (Soybean) (Glycine hispida).
	Tp57577_TGAC_v2_gene12701	Tp57577_TGAC_v2_mRNA13117	236.095	EC:4.1.3.0	GO:0016833|GO:0000107|GO:0000105|GO:0016853|GO:0009507|GO:0009382	tr=Uncharacterized protein: Phaseolus vulgaris (Kidney bean) (French bean).
	Tp57577_TGAC_v2_gene3842	Tp57577_TGAC_v2_mRNA3961	236.049		GO:0016746|GO:0008654|GO:0005783|GO:0044425	sp=1-acyl-sn-glycerol-3-phosphate acyltransferase 2: Arabidopsis thaliana (Mouse-ear cress).
	Tp57577_TGAC_v2_gene38177	Tp57577_TGAC_v2_mRNA39468	229.098	EC:6.1.1.15	GO:0004827|GO:0005524|GO:0005737|GO:0006433|GO:0016020|GO:0006525|GO:0006560	sp=Probable prolyl 4-hydroxylase 3: Arabidopsis thaliana (Mouse-ear cress).
	Tp57577_TGAC_v2_gene15624	Tp57577_TGAC_v2_mRNA16147	226.694	EC:2.7.11.0	GO:0006468|GO:0005524|GO:0004674|GO:0009069	tr=Casein kinase I isoform alpha: Medicago truncatula (Barrel medic) (Medicago tribuloides).
	Tp57577_TGAC_v2_gene3068	Tp57577_TGAC_v2_mRNA3158	226.346		GO:0005840|GO:0005739	tr=Uncharacterized protein: Glycine max (Soybean) (Glycine hispida).
	Tp57577_TGAC_v2_gene26522	Tp57577_TGAC_v2_mRNA27429	225.878		GO:0015698|GO:0043231|GO:0044444|GO:0015103	sp=Molybdate transporter 1: Arabidopsis thaliana (Mouse-ear cress).
	Tp57577_TGAC_v2_gene34222	Tp57577_TGAC_v2_mRNA35378	224.668		GO:0016798|GO:0035251|GO:0008152	sp=Probable uridine nucleosidase 2: Arabidopsis thaliana (Mouse-ear cress).
	Tp57577_TGAC_v2_gene26266	Tp57577_TGAC_v2_mRNA27165	220.535		GO:0006461|GO:0016023|GO:0016021	tr=Putative uncharacterized protein: Medicago truncatula (Barrel medic) (Medicago tribuloides).
	Tp57577_TGAC_v2_gene38921	Tp57577_TGAC_v2_mRNA40240	220.512	EC:3.4.21.0	GO:0043086|GO:0006508|GO:0042802|GO:0004252	sp=Subtilisin-like protease SBT5.3: Arabidopsis thaliana (Mouse-ear cress).
	Tp57577_TGAC_v2_gene5287	Tp57577_TGAC_v2_mRNA5467	218.907			tr=Putative uncharacterized protein: Medicago truncatula (Barrel medic) (Medicago tribuloides).
	Tp57577_TGAC_v2_gene22235	Tp57577_TGAC_v2_mRNA22997	216.075	EC:2.7.10.0	GO:0004713|GO:0006468|GO:0005524|GO:0005739	tr=Uncharacterized protein: Glycine max (Soybean) (Glycine hispida).
	Tp57577_TGAC_v2_gene16142	Tp57577_TGAC_v2_mRNA16695	212.836			tr=Uncharacterized protein: Glycine max (Soybean) (Glycine hispida).
	Tp57577_TGAC_v2_gene20972	Tp57577_TGAC_v2_mRNA21688	212.235	EC:3.2.1.0	GO:0004553|GO:0005975	sp=Glucan endo-1,3-beta-glucosidase: Triticum aestivum (Wheat).
	Tp57577_TGAC_v2_gene20680	Tp57577_TGAC_v2_mRNA21390	210.57			tr=Sec-independent protein translocase protein tatB-like protein: Medicago truncatula (Barrel medic) (Medicago tribuloides).
	Tp57577_TGAC_v2_gene4406	Tp57577_TGAC_v2_mRNA4551	207.63		GO:0071704|GO:0044238|GO:0003676|GO:0016787	sp=Putative AC transposase: Zea mays (Maize).
	Tp57577_TGAC_v2_gene23834	Tp57577_TGAC_v2_mRNA24655	206.206	EC:2.7.11.25	GO:0019900|GO:0009651|GO:0009409|GO:0009611|GO:0003677|GO:0005524|GO:0000186|GO:0004709|GO:0046686|GO:0005634|GO:0007178|GO:0009069	sp=Mitogen-activated protein kinase kinase kinase 1: Arabidopsis thaliana (Mouse-ear cress).
	Tp57577_TGAC_v2_gene14460	Tp57577_TGAC_v2_mRNA14941	205.833		GO:0006511	Isoform 2 of SKP1-like protein 21 OS=Arabidopsis thaliana GN=ASK21
	Tp57577_TGAC_v2_gene27726	Tp57577_TGAC_v2_mRNA28668	205.033			sp=Protein XAP5 CIRCADIAN TIMEKEEPER: Oryza sativa subsp. japonica (Rice).
	Tp57577_TGAC_v2_gene4220	Tp57577_TGAC_v2_mRNA4355	203.223	EC:1.3.1.74	GO:0032440|GO:0000166|GO:0055114|GO:0008270	sp=2-alkenal reductase (NADP(+)-dependent): Nicotiana tabacum (Common tobacco).
	Tp57577_TGAC_v2_gene21117	Tp57577_TGAC_v2_mRNA21840	201.124	EC:2.3.1.0	GO:0008152|GO:0016747|GO:0009507	sp=Acyltransferase-like protein At3g26840, chloroplastic: Arabidopsis thaliana (Mouse-ear cress).
	Tp57577_TGAC_v2_gene10315	Tp57577_TGAC_v2_mRNA10658	200.765	EC:3.4.23.0	GO:0016021|GO:0044464|GO:0006508|GO:0004190	sp=Signal peptide peptidase-like 4: Arabidopsis thaliana (Mouse-ear cress).
	Tp57577_TGAC_v2_gene4316	Tp57577_TGAC_v2_mRNA4457	198.562		GO:0008194	sp=LOB domain-containing protein 27: Arabidopsis thaliana (Mouse-ear cress).
	Tp57577_TGAC_v2_gene2674	Tp57577_TGAC_v2_mRNA2746	195.4		GO:0005643|GO:0008565|GO:0006886	tr=Uncharacterized protein: Glycine max (Soybean) (Glycine hispida).
	Tp57577_TGAC_v2_gene13253	Tp57577_TGAC_v2_mRNA13696	192.161			tr=Metal tolerance protein: Medicago truncatula (Barrel medic) (Medicago tribuloides).
	Tp57577_TGAC_v2_gene21174	Tp57577_TGAC_v2_mRNA21899	191.925	EC:2.5.1.0	GO:0008270|GO:0016874|GO:0016765	tr=Uncharacterized protein: Medicago truncatula (Barrel medic) (Medicago tribuloides).
	Tp57577_TGAC_v2_gene33327	Tp57577_TGAC_v2_mRNA34451	188.541		GO:0009987|GO:0050896|GO:0016787	tr=Uncharacterized protein: Medicago truncatula (Barrel medic) (Medicago tribuloides).
	Tp57577_TGAC_v2_gene10063	Tp57577_TGAC_v2_mRNA10403	185.877			tr=Uncharacterized protein: Phaseolus vulgaris (Kidney bean) (French bean).
	Tp57577_TGAC_v2_gene38348	Tp57577_TGAC_v2_mRNA39645	185.489		GO:0055085|GO:0005247|GO:0015706|GO:0016021|GO:0009705|GO:0006821|GO:0009671|GO:0010167|GO:0006812|GO:0006857	sp=Chloride channel protein CLC-b: Arabidopsis thaliana (Mouse-ear cress).
	Tp57577_TGAC_v2_gene39790	Tp57577_TGAC_v2_mRNA41138	184.879		GO:0097159|GO:0009536|GO:1901363	Isoform 2 of Kinesin-like calmodulin-binding protein OS=Arabidopsis thaliana GN=KCBP
	Tp57577_TGAC_v2_gene5596	Tp57577_TGAC_v2_mRNA5789	184.484			tr=Putative uncharacterized protein: Arachis hypogaea (Peanut).
	Tp57577_TGAC_v2_gene16270	Tp57577_TGAC_v2_mRNA16830	182.974		GO:0007018|GO:0005875|GO:0005524|GO:0003777|GO:0005874	tr=Kinesin-like protein KIF15: Medicago truncatula (Barrel medic) (Medicago tribuloides).
	Tp57577_TGAC_v2_gene14570	Tp57577_TGAC_v2_mRNA15055	179.551			sp=Late embryogenesis abundant protein D-34: Gossypium hirsutum (Upland cotton) (Gossypium mexicanum).
	Tp57577_TGAC_v2_gene4898	Tp57577_TGAC_v2_mRNA5064	178.943			tr=Putative uncharacterized protein: Medicago truncatula (Barrel medic) (Medicago tribuloides).
	Tp57577_TGAC_v2_gene25263	Tp57577_TGAC_v2_mRNA26124	177.389		GO:0016787|GO:0043168|GO:0032559|GO:0032550	tr=Rpp4 candidate: Medicago truncatula (Barrel medic) (Medicago tribuloides).
	Tp57577_TGAC_v2_gene21764	Tp57577_TGAC_v2_mRNA22511	173.057	EC:3.1.3.16	GO:0004721|GO:0005886|GO:0006470	sp=Probable protein phosphatase 2C 52: Arabidopsis thaliana (Mouse-ear cress).
	Tp57577_TGAC_v2_gene11879	Tp57577_TGAC_v2_mRNA12265	170.727		GO:0004672|GO:0044424	tr=Uncharacterized protein: Glycine max (Soybean) (Glycine hispida).
	Tp57577_TGAC_v2_gene10630	Tp57577_TGAC_v2_mRNA10985	169.528		GO:0003677|GO:0008270|GO:0006355	sp=NAC domain-containing protein 100: Arabidopsis thaliana (Mouse-ear cress).
	Tp57577_TGAC_v2_gene11695	Tp57577_TGAC_v2_mRNA12071	169.401		GO:0003677|GO:0006355	sp=NAC domain-containing protein 8: Arabidopsis thaliana (Mouse-ear cress).
	Tp57577_TGAC_v2_gene33116	Tp57577_TGAC_v2_mRNA34230	169.159		GO:0050896|GO:0006355|GO:0003677|GO:0003700|GO:0005667|GO:0045449	tr=Uncharacterized protein: Glycine max (Soybean) (Glycine hispida).
	Tp57577_TGAC_v2_gene18314	Tp57577_TGAC_v2_mRNA18953	167.652		GO:0016310|GO:0004672|GO:0009536|GO:0000166	sp=Probable serine/threonine-protein kinase Cx32, chloroplastic: Arabidopsis thaliana (Mouse-ear cress).
	Tp57577_TGAC_v2_gene31433	Tp57577_TGAC_v2_mRNA32492	166.614	EC:2.1.1.43	GO:0042393|GO:0008270|GO:0000166|GO:0018024|GO:0090304|GO:0005694|GO:0034968|GO:0005634|GO:0040029|GO:0006554	sp=Histone-lysine N-methyltransferase, H3 lysine-9 specific SUVH5: Arabidopsis thaliana (Mouse-ear cress).
	Tp57577_TGAC_v2_gene10695	Tp57577_TGAC_v2_mRNA11051	163.812
	Tp57577_TGAC_v2_gene15378	Tp57577_TGAC_v2_mRNA15893	162.91	EC:2.7.11.0	GO:0006468|GO:0004674|GO:0005524|GO:0048544|GO:0009069	sp=G-type lectin S-receptor-like serine/threonine-protein kinase RKS1: Arabidopsis thaliana (Mouse-ear cress).
	Tp57577_TGAC_v2_gene16200	Tp57577_TGAC_v2_mRNA16758	162.75		GO:0005783	tr=Uncharacterized protein: Medicago truncatula (Barrel medic) (Medicago tribuloides).
	Tp57577_TGAC_v2_gene39023	Tp57577_TGAC_v2_mRNA40349	161.689		GO:0003824	sp=Protein SGT1 homolog At5g65490: Arabidopsis thaliana (Mouse-ear cress).
	Tp57577_TGAC_v2_gene32471	Tp57577_TGAC_v2_mRNA33559	159.561	EC:2.1.1.0	GO:0009451|GO:0006396|GO:0005739|GO:0032259|GO:0016301|GO:0008168	sp=Phosphoglycerate kinase 1, chloroplastic: Arabidopsis thaliana (Mouse-ear cress).
	Tp57577_TGAC_v2_gene30042	Tp57577_TGAC_v2_mRNA31066	156.912			sp=Putative protease Do-like 14: Arabidopsis thaliana (Mouse-ear cress).
	Tp57577_TGAC_v2_gene19172	Tp57577_TGAC_v2_mRNA19835	156.232			tr=Putative uncharacterized protein: Medicago truncatula (Barrel medic) (Medicago tribuloides).
	Tp57577_TGAC_v2_gene28072	Tp57577_TGAC_v2_mRNA29023	155.236		GO:0006952|GO:0043531|GO:0008270|GO:0003676|GO:0007165|GO:0016787|GO:0015074	sp=Uncharacterized mitochondrial protein AtMg00810: Arabidopsis thaliana (Mouse-ear cress). Mitochondrion.
	Tp57577_TGAC_v2_gene24871	Tp57577_TGAC_v2_mRNA25725	153.752		GO:0005618|GO:0003743|GO:0009507|GO:0005840|GO:0006446	sp=Translation initiation factor IF-3, chloroplastic: Cyanidioschyzon merolae (Red alga). Plastid: Chloroplast.
	Tp57577_TGAC_v2_gene16867	Tp57577_TGAC_v2_mRNA17450	152.765	EC:2.6.1.42	GO:0052654|GO:0009081|GO:0052655|GO:0052656	sp=Branched-chain-amino-acid aminotransferase 6: Arabidopsis thaliana (Mouse-ear cress).
	Tp57577_TGAC_v2_gene4787	Tp57577_TGAC_v2_mRNA4948	150.382		GO:0000155|GO:0023014|GO:0000160|GO:0016020|GO:0009365	sp=THO complex subunit 2: Arabidopsis thaliana (Mouse-ear cress).
	Tp57577_TGAC_v2_gene11953	Tp57577_TGAC_v2_mRNA12343	144.817	EC:3.6.1.3	GO:0006200|GO:0005524|GO:0016887|GO:0005886	sp=ABC transporter A family member 7: Arabidopsis thaliana (Mouse-ear cress).
	Tp57577_TGAC_v2_gene24581	Tp57577_TGAC_v2_mRNA25429	144.812		GO:0004672|GO:0005524	tr=Uncharacterized protein: Glycine max (Soybean) (Glycine hispida).
	Tp57577_TGAC_v2_gene5185	Tp57577_TGAC_v2_mRNA5363	143.399		GO:0005381|GO:0034755|GO:0044464|GO:0016021|GO:0015675	sp=Solute carrier family 40 member 2: Arabidopsis thaliana (Mouse-ear cress).
	Tp57577_TGAC_v2_gene33591	Tp57577_TGAC_v2_mRNA34724	143.267	EC:3.2.1.23	GO:0044699|GO:0004565|GO:0006012|GO:0006027|GO:0006687|GO:0009341|GO:0046486	sp=Beta-galactosidase 6: Arabidopsis thaliana (Mouse-ear cress).
	Tp57577_TGAC_v2_gene10327	Tp57577_TGAC_v2_mRNA10671	143.044			tr=Uncharacterized protein: Glycine max (Soybean) (Glycine hispida).
	Tp57577_TGAC_v2_gene7632	Tp57577_TGAC_v2_mRNA7895	141.879	EC:3.2.1.21	GO:0005975|GO:0016023|GO:0016020|GO:0008422	sp=Beta-glucosidase 47: Arabidopsis thaliana (Mouse-ear cress).
	Tp57577_TGAC_v2_gene10383	Tp57577_TGAC_v2_mRNA10729	141.63		GO:0003743|GO:0001666|GO:0035145|GO:0005730|GO:0006364|GO:0008026|GO:0016607|GO:0005524|GO:0006397|GO:0016020|GO:0005840|GO:0006446	sp=DEAD-box ATP-dependent RNA helicase 2: Oryza sativa subsp. japonica (Rice).
	Tp57577_TGAC_v2_gene8190	Tp57577_TGAC_v2_mRNA8468	140.674	EC:2.7.1.0	GO:0016773|GO:0016301|GO:0009295|GO:0009507	sp=Probable fructokinase-4: Arabidopsis thaliana (Mouse-ear cress).
	Tp57577_TGAC_v2_gene15076	Tp57577_TGAC_v2_mRNA15578	139.765	EC:2.3.1.15	GO:0005783|GO:0004366|GO:0005886|GO:0042967|GO:0046486	tr=Uncharacterized protein: Glycine max (Soybean) (Glycine hispida).
	Tp57577_TGAC_v2_gene2571	Tp57577_TGAC_v2_mRNA2643	138.488			tr=UDP-galactose:fucoside alpha-3-galactosyltransferase: Medicago truncatula (Barrel medic) (Medicago tribuloides).
	Tp57577_TGAC_v2_gene37355	Tp57577_TGAC_v2_mRNA38609	137.581		GO:0009734|GO:0005739|GO:0005516	sp=Auxin-induced protein 6B: Glycine max (Soybean) (Glycine hispida).
	Tp57577_TGAC_v2_gene5443	Tp57577_TGAC_v2_mRNA5633	137.18
	Tp57577_TGAC_v2_gene35982	Tp57577_TGAC_v2_mRNA37198	136.703			sp=Tubby-like protein 8: Arabidopsis thaliana (Mouse-ear cress).
	Tp57577_TGAC_v2_gene3835	Tp57577_TGAC_v2_mRNA3954	135.783	EC:1.3.1.74	GO:0004672|GO:0006468|GO:0005524|GO:0032440|GO:0016021|GO:0055114	sp=Probably inactive leucine-rich repeat receptor-like protein kinase At5g06940: Arabidopsis thaliana (Mouse-ear cress).
	Tp57577_TGAC_v2_gene19510	Tp57577_TGAC_v2_mRNA20185	135.42	EC:2.7.11.0	GO:0006468|GO:0004674|GO:0005524|GO:0044464|GO:0009069	sp=Probable leucine-rich repeat receptor-like protein kinase At2g28990: Arabidopsis thaliana (Mouse-ear cress).
	Tp57577_TGAC_v2_gene10428	Tp57577_TGAC_v2_mRNA10777	134.108	EC:2.4.1.34	GO:0006075|GO:0003843|GO:0000148|GO:0005982|GO:0005985	sp=Callose synthase 3: Arabidopsis thaliana (Mouse-ear cress).
	Tp57577_TGAC_v2_gene24238	Tp57577_TGAC_v2_mRNA25072	133.433	EC:6.1.1.11	GO:0004828|GO:0005739|GO:0006434|GO:0048481|GO:0005524|GO:0009507|GO:0006544|GO:0006563|GO:0006566	sp=Serine--tRNA ligase: Arabidopsis thaliana (Mouse-ear cress).
	Tp57577_TGAC_v2_gene24234	Tp57577_TGAC_v2_mRNA25068	133.407		GO:0043229|GO:0009725|GO:0003677|GO:1901700	sp=Telomere repeat-binding factor 2: Arabidopsis thaliana (Mouse-ear cress).
	Tp57577_TGAC_v2_gene28795	Tp57577_TGAC_v2_mRNA29765	132.298		GO:0016491|GO:0005488	tr=Uncharacterized protein: Glycine max (Soybean) (Glycine hispida).
	Tp57577_TGAC_v2_gene20103	Tp57577_TGAC_v2_mRNA20798	132.186	EC:1.14.11.0|EC:1.13.11.0	GO:0005488|GO:0016706|GO:0016702|GO:0055114	tr=Gibberellin 3-beta-dioxygenase: Medicago truncatula (Barrel medic) (Medicago tribuloides).
	Tp57577_TGAC_v2_gene17502	Tp57577_TGAC_v2_mRNA18115	131.88	EC:2.7.11.0	GO:0006468|GO:0004674|GO:0016021|GO:0016023|GO:0005524|GO:0009069	sp=Probable leucine-rich repeat receptor-like protein kinase At5g49770: Arabidopsis thaliana (Mouse-ear cress).
	Tp57577_TGAC_v2_gene8825	Tp57577_TGAC_v2_mRNA9124	131.594		GO:0005840|GO:0003735|GO:0003723|GO:0009507|GO:0006412|GO:0042254	sp=50S ribosomal protein L21, chloroplastic: Arabidopsis thaliana (Mouse-ear cress).
	Tp57577_TGAC_v2_gene805	Tp57577_TGAC_v2_mRNA811	130.345		GO:0016192|GO:0005484|GO:0006886|GO:0016020|GO:0005622	sp=Syntaxin-31: Arabidopsis thaliana (Mouse-ear cress).
	Tp57577_TGAC_v2_gene33919	Tp57577_TGAC_v2_mRNA35063	130.085		GO:0016020|GO:0006875|GO:0055085	sp=Oligopeptide transporter 3: Arabidopsis thaliana (Mouse-ear cress).
	Tp57577_TGAC_v2_gene13575	Tp57577_TGAC_v2_mRNA14028	129.289		GO:0006811	sp=Putative potassium transporter 12: Arabidopsis thaliana (Mouse-ear cress).
	Tp57577_TGAC_v2_gene30182	Tp57577_TGAC_v2_mRNA31207	127.884		GO:0009536	tr=Uncharacterized protein: Medicago truncatula (Barrel medic) (Medicago tribuloides).
	Tp57577_TGAC_v2_gene18570	Tp57577_TGAC_v2_mRNA19217	125.728		GO:0009536	tr=Transmembrane protein: Medicago truncatula (Barrel medic) (Medicago tribuloides).
	Tp57577_TGAC_v2_gene37826	Tp57577_TGAC_v2_mRNA39104	125.381		GO:0006511	Isoform 2 of SKP1-like protein 21 OS=Arabidopsis thaliana GN=ASK21
	Tp57577_TGAC_v2_gene16578	Tp57577_TGAC_v2_mRNA17153	124.829	EC:6.3.5.7	GO:0005739|GO:0070681|GO:0032543|GO:0050567|GO:0005524|GO:0016740|GO:0009570|GO:0030956|GO:0006536	sp=Glutamyl-tRNA(Gln) amidotransferase subunit A, chloroplastic/mitochondrial: Vitis vinifera (Grape).
	Tp57577_TGAC_v2_gene6410	Tp57577_TGAC_v2_mRNA6636	123.656			sp=Zinc finger protein NUTCRACKER: Arabidopsis thaliana (Mouse-ear cress).
	Tp57577_TGAC_v2_gene25907	Tp57577_TGAC_v2_mRNA26791	122.015	EC:3.6.3.27|EC:3.6.3.44	GO:0015415|GO:0016021|GO:0008559|GO:0009926|GO:0006200|GO:0005524|GO:0006817|GO:0006855	tr=ABC transporter B family member: Medicago truncatula (Barrel medic) (Medicago tribuloides).
	Tp57577_TGAC_v2_gene30628	Tp57577_TGAC_v2_mRNA31665	120.96		GO:0016021	tr=Proton-coupled amino acid transporter: Medicago truncatula (Barrel medic) (Medicago tribuloides).
	Tp57577_TGAC_v2_gene23108	Tp57577_TGAC_v2_mRNA23898	119.264		GO:0009933|GO:0048366|GO:0016740|GO:0008152|GO:0005516	sp=3-ketoacyl-CoA synthase 3: Arabidopsis thaliana (Mouse-ear cress).
	Tp57577_TGAC_v2_gene13928	Tp57577_TGAC_v2_mRNA14387	119.117			sp=F-box/LRR-repeat protein 13: Arabidopsis thaliana (Mouse-ear cress).
	Tp57577_TGAC_v2_gene31683	Tp57577_TGAC_v2_mRNA32744	114.331	EC:3.4.23.0	GO:0003723|GO:0006508|GO:0000166|GO:0004190	sp=Polyadenylate-binding protein 7: Arabidopsis thaliana (Mouse-ear cress).
	Tp57577_TGAC_v2_gene8561	Tp57577_TGAC_v2_mRNA8848	114.279		GO:0004672|GO:0005739|GO:0000166	tr=Uncharacterized protein: Glycine max (Soybean) (Glycine hispida).
	Tp57577_TGAC_v2_gene12994	Tp57577_TGAC_v2_mRNA13424	114.269		GO:0009536	tr=Putative uncharacterized protein: Medicago truncatula (Barrel medic) (Medicago tribuloides).
	Tp57577_TGAC_v2_gene28590	Tp57577_TGAC_v2_mRNA29553	112.214			tr=Uncharacterized protein: Glycine max (Soybean) (Glycine hispida).
	Tp57577_TGAC_v2_gene18159	Tp57577_TGAC_v2_mRNA18791	111.86		GO:0005488	sp=Protein FAR1-RELATED SEQUENCE 9: Arabidopsis thaliana (Mouse-ear cress).
	Tp57577_TGAC_v2_gene17188	Tp57577_TGAC_v2_mRNA17786	111.754	EC:3.1.1.29	GO:0004045|GO:0016023|GO:0009536	tr=Peptidyl-tRNA hydrolase: Medicago truncatula (Barrel medic) (Medicago tribuloides).
	Tp57577_TGAC_v2_gene17383	Tp57577_TGAC_v2_mRNA17990	110.966	EC:2.1.1.33	GO:0006400|GO:0036265|GO:0008176	tr=Uncharacterized protein: Phaseolus vulgaris (Kidney bean) (French bean).
	Tp57577_TGAC_v2_gene35840	Tp57577_TGAC_v2_mRNA37055	107.814			sp=Senescence-associated carboxylesterase 101: Arabidopsis thaliana (Mouse-ear cress).
	Tp57577_TGAC_v2_gene13105	Tp57577_TGAC_v2_mRNA13541	107.74	EC:2.7.11.0	GO:0016491|GO:0005886|GO:0006468|GO:0005524|GO:0004674|GO:0009069	Isoform 2 of Probable LRR receptor-like serine/threonine-protein kinase At1g53420 OS=Arabidopsis thaliana GN=At1g53420
	Tp57577_TGAC_v2_gene25670	Tp57577_TGAC_v2_mRNA26548	107.639		GO:0046983	sp=Transcription factor bHLH48: Arabidopsis thaliana (Mouse-ear cress).
	Tp57577_TGAC_v2_gene22247	Tp57577_TGAC_v2_mRNA23009	107.206		GO:0050896|GO:0016787|GO:0043168|GO:0032559|GO:0032550	sp=Probable disease resistance protein At1g61310: Arabidopsis thaliana (Mouse-ear cress).
	Tp57577_TGAC_v2_gene31848	Tp57577_TGAC_v2_mRNA32915	105.777		GO:0008270	tr=Putative uncharacterized protein: Medicago truncatula (Barrel medic) (Medicago tribuloides).
	Tp57577_TGAC_v2_gene19651	Tp57577_TGAC_v2_mRNA20331	102.435			sp=Agamous-like MADS-box protein AGL18: Arabidopsis thaliana (Mouse-ear cress).
	Tp57577_TGAC_v2_gene25103	Tp57577_TGAC_v2_mRNA25961	102.261	EC:2.7.7.0	GO:0016779|GO:0003723|GO:0006396|GO:0000079|GO:0051301|GO:0007067|GO:0019901|GO:0005634	sp=G2/mitotic-specific cyclin-1: Medicago sativa subsp. varia (Alfalfa) (Medicago varia).
	Tp57577_TGAC_v2_gene26327	Tp57577_TGAC_v2_mRNA27228	102.013		GO:0022414|GO:0007275|GO:0044424	sp=Guanine nucleotide-binding protein subunit beta-like protein C: Arabidopsis thaliana (Mouse-ear cress).
	Tp57577_TGAC_v2_gene25036	Tp57577_TGAC_v2_mRNA25890	101.693		GO:0046872	sp=Protein BREAST CANCER SUSCEPTIBILITY 1 homolog: Arabidopsis thaliana (Mouse-ear cress).
	Tp57577_TGAC_v2_gene17472	Tp57577_TGAC_v2_mRNA18084	99.0457		GO:0005815|GO:0000226|GO:0000922	sp=Gamma-tubulin complex component 3: Arabidopsis thaliana (Mouse-ear cress).
	Tp57577_TGAC_v2_gene1865	Tp57577_TGAC_v2_mRNA1907	98.3708	EC:2.7.7.6	GO:0030880|GO:0003899|GO:0003677|GO:0035194|GO:0032549|GO:0006351|GO:0005730|GO:0006144|GO:0006206	sp=DNA-directed RNA polymerases IV and V subunit 2: Arabidopsis thaliana (Mouse-ear cress).
	Tp57577_TGAC_v2_gene38205	Tp57577_TGAC_v2_mRNA39499	97.7272	EC:2.7.11.25	GO:0005524|GO:0000186|GO:0004709|GO:0007178|GO:0009069	sp=Protein kinase APK1B, chloroplastic: Arabidopsis thaliana (Mouse-ear cress).
	Tp57577_TGAC_v2_gene8382	Tp57577_TGAC_v2_mRNA8665	96.8703		GO:0008234|GO:0006508	tr=Cathepsin L-like proteinase: Medicago truncatula (Barrel medic) (Medicago tribuloides).
	Tp57577_TGAC_v2_gene34066	Tp57577_TGAC_v2_mRNA35213	96.4997	EC:3.6.4.3	GO:0016558|GO:0005778|GO:0003677|GO:0016023|GO:0005524|GO:0008568|GO:0006635|GO:0006950	sp=Peroxisome biogenesis protein 1: Arabidopsis thaliana (Mouse-ear cress).
	Tp57577_TGAC_v2_gene32753	Tp57577_TGAC_v2_mRNA33855	95.8599			sp=F-box/FBD/LRR-repeat protein At1g13570: Arabidopsis thaliana (Mouse-ear cress).
	Tp57577_TGAC_v2_gene3479	Tp57577_TGAC_v2_mRNA3577	95.5767			tr=Putative uncharacterized protein: Medicago truncatula (Barrel medic) (Medicago tribuloides).
	Tp57577_TGAC_v2_gene2354	Tp57577_TGAC_v2_mRNA2417	94.3493			tr=Pre-rRNA-processing protein TSR2-like protein: Medicago truncatula (Barrel medic) (Medicago tribuloides).
	Tp57577_TGAC_v2_gene6929	Tp57577_TGAC_v2_mRNA7172	92.6334		GO:0005739	tr=F-box/LRR-repeat protein: Medicago truncatula (Barrel medic) (Medicago tribuloides).
	Tp57577_TGAC_v2_gene18953	Tp57577_TGAC_v2_mRNA19610	92.2223			tr=Uncharacterized protein: Medicago truncatula (Barrel medic) (Medicago tribuloides).
	Tp57577_TGAC_v2_gene12838	Tp57577_TGAC_v2_mRNA13257	91.0929			tr=Uncharacterized protein: Glycine max (Soybean) (Glycine hispida).
	Tp57577_TGAC_v2_gene17926	Tp57577_TGAC_v2_mRNA18553	89.1212			tr=Uncharacterized protein: Glycine max (Soybean) (Glycine hispida).
	Tp57577_TGAC_v2_gene5475	Tp57577_TGAC_v2_mRNA5665	88.3374		GO:0016310|GO:0004672|GO:0000166	Isoform 2 of Cysteine-rich receptor-like protein kinase 10 OS=Arabidopsis thaliana GN=CRK10
	Tp57577_TGAC_v2_gene19989	Tp57577_TGAC_v2_mRNA20681	85.9683		GO:0006952|GO:0043531|GO:0007165	sp=TMV resistance protein N: Nicotiana glutinosa (Tobacco).
	Tp57577_TGAC_v2_gene28931	Tp57577_TGAC_v2_mRNA29909	85.8819			Isoform 2 of Ubiquitin carboxyl-terminal hydrolase 12 OS=Arabidopsis thaliana GN=UBP12
	Tp57577_TGAC_v2_gene7804	Tp57577_TGAC_v2_mRNA8072	82.3552		GO:1901700|GO:0006950|GO:0010033|GO:0009628	sp=Transcription factor MYB32: Arabidopsis thaliana (Mouse-ear cress).
	Tp57577_TGAC_v2_gene35466	Tp57577_TGAC_v2_mRNA36670	82.1602		GO:0046364|GO:0044249|GO:0016853|GO:0044281	sp=Phosphomannomutase: Arabidopsis thaliana (Mouse-ear cress).
	Tp57577_TGAC_v2_gene23433	Tp57577_TGAC_v2_mRNA24240	81.5707		GO:0003723|GO:0001510|GO:0009507|GO:0008173|GO:0006396	tr=tRNA/rRNA methyltransferase, putative: Medicago truncatula (Barrel medic) (Medicago tribuloides).
	Tp57577_TGAC_v2_gene32718	Tp57577_TGAC_v2_mRNA33820	80.7696			sp=F-box/FBD/LRR-repeat protein At1g13570: Arabidopsis thaliana (Mouse-ear cress).
	Tp57577_TGAC_v2_gene29526	Tp57577_TGAC_v2_mRNA30539	79.1916			tr=Uncharacterized protein: Phaseolus vulgaris (Kidney bean) (French bean).
	Tp57577_TGAC_v2_gene29529	Tp57577_TGAC_v2_mRNA30542	78.8079			tr=Putative uncharacterized protein: Medicago truncatula (Barrel medic) (Medicago tribuloides).
	Tp57577_TGAC_v2_gene25055	Tp57577_TGAC_v2_mRNA25911	78.3224			sp=Pentatricopeptide repeat-containing protein At1g62930, chloroplastic: Arabidopsis thaliana (Mouse-ear cress).
	Tp57577_TGAC_v2_gene6059	Tp57577_TGAC_v2_mRNA6267	76.0228		GO:0003777|GO:0015630|GO:0009536|GO:0000166|GO:0005874|GO:0007017	sp=Kinesin-4: Arabidopsis thaliana (Mouse-ear cress).
	Tp57577_TGAC_v2_gene10303	Tp57577_TGAC_v2_mRNA10646	75.986	EC:1.1.3.21|EC:1.1.5.3	GO:0006072|GO:0004369|GO:0004368|GO:0005739|GO:0009331|GO:0055114|GO:0046486|GO:0006118	sp=Glycerol-3-phosphate dehydrogenase SDP6, mitochondrial: Arabidopsis thaliana (Mouse-ear cress).
	Tp57577_TGAC_v2_gene6122	Tp57577_TGAC_v2_mRNA6337	73.9983		GO:0048527|GO:0005886|GO:0015706|GO:0055085|GO:0010167|GO:0016021|GO:0009507|GO:0080167|GO:0005215	sp=High affinity nitrate transporter 2.4: Arabidopsis thaliana (Mouse-ear cress).
	Tp57577_TGAC_v2_gene34883	Tp57577_TGAC_v2_mRNA36072	73.7549			tr=JmjC domain-containing protein D: Medicago truncatula (Barrel medic) (Medicago tribuloides).
	Tp57577_TGAC_v2_gene26399	Tp57577_TGAC_v2_mRNA27304	73.4632	EC:1.1.1.195|EC:1.1.1.255	GO:0045551|GO:0052747|GO:0009809|GO:0008270|GO:0000166|GO:0055114|GO:0046029|GO:0009805|GO:0009811	sp=Probable cinnamyl alcohol dehydrogenase 6: Oryza sativa subsp. japonica (Rice).
	Tp57577_TGAC_v2_gene27048	Tp57577_TGAC_v2_mRNA27976	72.4527			sp=Sucrose transport protein SUC4: Arabidopsis thaliana (Mouse-ear cress).
	Tp57577_TGAC_v2_gene29421	Tp57577_TGAC_v2_mRNA30433	71.0195		GO:0016787	sp=Pectinesterase/pectinesterase inhibitor PPE8B: Prunus persica (Peach) (Amygdalus persica).
	Tp57577_TGAC_v2_gene21765	Tp57577_TGAC_v2_mRNA22512	70.3125			tr=Uncharacterized protein: Phaseolus vulgaris (Kidney bean) (French bean).
	Tp57577_TGAC_v2_gene22737	Tp57577_TGAC_v2_mRNA23516	69.391		GO:0055085|GO:0006857	sp=Oligopeptide transporter 5: Arabidopsis thaliana (Mouse-ear cress).
	Tp57577_TGAC_v2_gene1840	Tp57577_TGAC_v2_mRNA1882	69.0691	EC:1.13.11.0	GO:0046872|GO:0055114|GO:0016702	sp=Carotenoid 9,10(9',10')-cleavage dioxygenase 1: Pisum sativum (Garden pea).
	Tp57577_TGAC_v2_gene17230	Tp57577_TGAC_v2_mRNA17829	68.477	EC:3.2.1.21	GO:0005975|GO:0008422	sp=Non-cyanogenic beta-glucosidase: Trifolium repens (Creeping white clover).
	Tp57577_TGAC_v2_gene24517	Tp57577_TGAC_v2_mRNA25362	68.0451		GO:0009536	tr=Putative uncharacterized protein: Medicago truncatula (Barrel medic) (Medicago tribuloides).
	Tp57577_TGAC_v2_gene33034	Tp57577_TGAC_v2_mRNA34146	67.7684		GO:0097159|GO:1901363	tr=Replication protein A 70 kDa DNA-binding subunit: Medicago truncatula (Barrel medic) (Medicago tribuloides).
	Tp57577_TGAC_v2_gene3259	Tp57577_TGAC_v2_mRNA3352	65.1588	EC:2.7.1.100	GO:0019509|GO:0005524|GO:0046522|GO:0016310	sp=Methylthioribose kinase: Arabidopsis thaliana (Mouse-ear cress).
	Tp57577_TGAC_v2_gene17304	Tp57577_TGAC_v2_mRNA17909	64.3696	EC:2.7.7.0	GO:0016779	tr=Poly(A) RNA polymerase cid14: Medicago truncatula (Barrel medic) (Medicago tribuloides).
	Tp57577_TGAC_v2_gene21418	Tp57577_TGAC_v2_mRNA22149	63.6604		GO:0050896|GO:0043168|GO:0032559|GO:0032550	Isoform 2 of TMV resistance protein N OS=Nicotiana glutinosa GN=N
	Tp57577_TGAC_v2_gene30591	Tp57577_TGAC_v2_mRNA31627	63.5228	EC:2.7.10.2|EC:1.3.1.74	GO:0004715|GO:0007178|GO:0010227|GO:0009793|GO:0004675|GO:0032440|GO:0016021|GO:0010152|GO:0007030|GO:0006468|GO:0009556|GO:0043234|GO:0009742|GO:0055114|GO:0005886|GO:0005524|GO:0009069	sp=Somatic embryogenesis receptor kinase 1: Arabidopsis thaliana (Mouse-ear cress).
	Tp57577_TGAC_v2_gene234	Tp57577_TGAC_v2_mRNA235	62.0837			tr=Uncharacterized protein: Vicia faba (Broad bean) (Faba vulgaris). Mitochondrion.
	Tp57577_TGAC_v2_gene22459	Tp57577_TGAC_v2_mRNA23230	61.0694		GO:0005488	tr=Uncharacterized protein: Glycine max (Soybean) (Glycine hispida).
	Tp57577_TGAC_v2_gene21346	Tp57577_TGAC_v2_mRNA22076	60.3611	EC:5.4.99.8	GO:0010686|GO:0019745|GO:0016020|GO:0016871|GO:0006694	sp=Cycloartenol synthase: Ricinus communis (Castor bean).
	Tp57577_TGAC_v2_gene14756	Tp57577_TGAC_v2_mRNA15250	60.3362		GO:0005507|GO:0042026|GO:0009408|GO:0005524|GO:0005759|GO:0009507|GO:0046686|GO:0022626|GO:0005886	sp=Chaperonin CPN60-2, mitochondrial: Cucurbita maxima (Pumpkin) (Winter squash).
	Tp57577_TGAC_v2_gene26503	Tp57577_TGAC_v2_mRNA27410	60.0627			tr=Putative uncharacterized protein: Medicago truncatula (Barrel medic) (Medicago tribuloides).
	Tp57577_TGAC_v2_gene23977	Tp57577_TGAC_v2_mRNA24803	59.8548		GO:0003777|GO:0015630|GO:0000166|GO:0005874|GO:0007017	sp=Kinesin-like protein KIN12B: Arabidopsis thaliana (Mouse-ear cress).
	Tp57577_TGAC_v2_gene27901	Tp57577_TGAC_v2_mRNA28847	59.3534		GO:0016020|GO:0006810	sp=Protein NRT1/ PTR FAMILY 5.10: Arabidopsis thaliana (Mouse-ear cress).
	Tp57577_TGAC_v2_gene5189	Tp57577_TGAC_v2_mRNA5367	58.9495		GO:0006952|GO:0043531|GO:0007165	Isoform 2 of TMV resistance protein N OS=Nicotiana glutinosa GN=N
	Tp57577_TGAC_v2_gene2352	Tp57577_TGAC_v2_mRNA2415	58.9473	EC:2.1.1.0	GO:0008168	sp=Salicylate carboxymethyltransferase: Clarkia breweri (Fairy fans) (Eucharidium breweri).
	Tp57577_TGAC_v2_gene22449	Tp57577_TGAC_v2_mRNA23220	58.828	EC:3.2.1.24	GO:0004559|GO:0008026|GO:0003676|GO:0030246|GO:0006013|GO:0005524|GO:0008270|GO:0015074	sp=Cell division cycle protein 27 homolog B: Arabidopsis thaliana (Mouse-ear cress).
	Tp57577_TGAC_v2_gene3840	Tp57577_TGAC_v2_mRNA3959	58.2406		GO:0006952|GO:0043531	tr=Cc-nbs resistance protein: Medicago truncatula (Barrel medic) (Medicago tribuloides).
	Tp57577_TGAC_v2_gene22075	Tp57577_TGAC_v2_mRNA22833	57.258	EC:1.8.1.8	GO:0055114|GO:0047134	tr=Putative uncharacterized protein: Medicago truncatula (Barrel medic) (Medicago tribuloides).
	Tp57577_TGAC_v2_gene36645	Tp57577_TGAC_v2_mRNA37870	56.9372			sp=MLO-like protein 2: Arabidopsis thaliana (Mouse-ear cress).
	Tp57577_TGAC_v2_gene37922	Tp57577_TGAC_v2_mRNA39204	56.8643	EC:3.1.1.3	GO:0004806|GO:0016042|GO:0046486	tr=Putative uncharacterized protein: Medicago truncatula (Barrel medic) (Medicago tribuloides).
	Tp57577_TGAC_v2_gene2690	Tp57577_TGAC_v2_mRNA2763	56.137		GO:1901363|GO:0097159	sp=DEAD-box ATP-dependent RNA helicase 18: Arabidopsis thaliana (Mouse-ear cress).
	Tp57577_TGAC_v2_gene3213	Tp57577_TGAC_v2_mRNA3305	55.9814		GO:0016787|GO:0008152	sp=Probable protein phosphatase 2C 40: Arabidopsis thaliana (Mouse-ear cress).
	Tp57577_TGAC_v2_gene16702	Tp57577_TGAC_v2_mRNA17283	55.9727	EC:3.4.24.0	GO:0046872|GO:0004222|GO:0016023|GO:0006508|GO:0009535|GO:0005739	sp=Probable mitochondrial intermediate peptidase, mitochondrial: Arabidopsis thaliana (Mouse-ear cress).
	Tp57577_TGAC_v2_gene16184	Tp57577_TGAC_v2_mRNA16742	55.5323	EC:3.6.1.15	GO:0006952|GO:0043531|GO:0005524|GO:0007165|GO:0017111	tr=Uncharacterized protein: Glycine max (Soybean) (Glycine hispida).
	Tp57577_TGAC_v2_gene12474	Tp57577_TGAC_v2_mRNA12881	55.3144		GO:0071944	sp=Exocyst complex component SEC3A: Arabidopsis thaliana (Mouse-ear cress).
	Tp57577_TGAC_v2_gene9878	Tp57577_TGAC_v2_mRNA10213	55.2727		GO:0050896|GO:0043168|GO:0032559|GO:0032550	sp=Probable WRKY transcription factor 19: Arabidopsis thaliana (Mouse-ear cress).
	Tp57577_TGAC_v2_gene28146	Tp57577_TGAC_v2_mRNA29099	54.6006		GO:0008152|GO:0008233	tr=Putative uncharacterized protein: Medicago truncatula (Barrel medic) (Medicago tribuloides).
	Tp57577_TGAC_v2_gene38672	Tp57577_TGAC_v2_mRNA39978	54.366		GO:0009628|GO:0006950|GO:0016020|GO:0009536	tr=Peptidase M50 family: Medicago truncatula (Barrel medic) (Medicago tribuloides).
	Tp57577_TGAC_v2_gene19669	Tp57577_TGAC_v2_mRNA20349	53.7383	EC:1.1.1.94|EC:1.1.1.8	GO:0005975|GO:0051287|GO:0047952|GO:0004367|GO:0046168|GO:0005829|GO:0009331|GO:0055114|GO:0046486	sp=Glycerol-3-phosphate dehydrogenase [NAD(+)] GPDHC1, cytosolic: Arabidopsis thaliana (Mouse-ear cress).
	Tp57577_TGAC_v2_gene39037	Tp57577_TGAC_v2_mRNA40366	53.4682		GO:0009536	tr=Putative uncharacterized protein: Medicago truncatula (Barrel medic) (Medicago tribuloides).
	Tp57577_TGAC_v2_gene5534	Tp57577_TGAC_v2_mRNA5724	52.6414		GO:0009987|GO:0048731	sp=Homeobox-leucine zipper protein PROTODERMAL FACTOR 2: Arabidopsis thaliana (Mouse-ear cress).
	Tp57577_TGAC_v2_gene1160	Tp57577_TGAC_v2_mRNA1172	52.4499		GO:0006952|GO:0043531|GO:0007165	Isoform 2 of TMV resistance protein N OS=Nicotiana glutinosa GN=N
	Tp57577_TGAC_v2_gene14046	Tp57577_TGAC_v2_mRNA14513	51.7771		GO:0006351|GO:0016491	sp=TATA-box-binding protein: Solanum tuberosum (Potato).
	Tp57577_TGAC_v2_gene26636	Tp57577_TGAC_v2_mRNA27547	51.6982			sp=Probable disease resistance protein At4g27220: Arabidopsis thaliana (Mouse-ear cress).
	Tp57577_TGAC_v2_gene18579	Tp57577_TGAC_v2_mRNA19226	51.3164	EC:1.14.11.0	GO:0016706	tr=Uncharacterized protein: Glycine max (Soybean) (Glycine hispida).
	Tp57577_TGAC_v2_gene14764	Tp57577_TGAC_v2_mRNA15259	50.7238		GO:0009536	sp=Pentatricopeptide repeat-containing protein At3g23020: Arabidopsis thaliana (Mouse-ear cress).
	Tp57577_TGAC_v2_gene25966	Tp57577_TGAC_v2_mRNA26855	50.7166		GO:0016787	sp=Nuclear ribonuclease Z: Arabidopsis thaliana (Mouse-ear cress).
	Tp57577_TGAC_v2_gene4816	Tp57577_TGAC_v2_mRNA4980	50.592		GO:0003735|GO:0015934|GO:0006412|GO:0042254	tr=Uncharacterized protein: Medicago truncatula (Barrel medic) (Medicago tribuloides).
	Tp57577_TGAC_v2_gene24802	Tp57577_TGAC_v2_mRNA25653	50.3601	EC:3.1.1.0	GO:0043169|GO:0044238|GO:0016829|GO:0052689|GO:1901663	tr=Uncharacterized protein: Glycine max (Soybean) (Glycine hispida).
	Tp57577_TGAC_v2_gene24046	Tp57577_TGAC_v2_mRNA24873	49.9308	EC:1.10.3.3	GO:0005507|GO:0052716|GO:0009834|GO:0008447|GO:0048046|GO:0046274|GO:0055114|GO:0006118|GO:0019852	sp=Laccase-4: Arabidopsis thaliana (Mouse-ear cress).
	Tp57577_TGAC_v2_gene1892	Tp57577_TGAC_v2_mRNA1934	49.7147	EC:2.7.7.0	GO:0016779|GO:0016070|GO:0010468|GO:0097159|GO:1901363|GO:0044424	sp=DNA-directed RNA polymerases IV and V subunit 2: Arabidopsis thaliana (Mouse-ear cress).
	Tp57577_TGAC_v2_gene7929	Tp57577_TGAC_v2_mRNA8201	49.3802		GO:0016310|GO:0004672	sp=Receptor-like serine/threonine-protein kinase ALE2: Arabidopsis thaliana (Mouse-ear cress).
	Tp57577_TGAC_v2_gene6381	Tp57577_TGAC_v2_mRNA6607	49.13		GO:0006855|GO:0016020|GO:0015297|GO:0015238	sp=Protein TRANSPARENT TESTA 12: Arabidopsis thaliana (Mouse-ear cress).
	Tp57577_TGAC_v2_gene36580	Tp57577_TGAC_v2_mRNA37804	49.0218		GO:0009536|GO:0004812|GO:0006418	Isoform 2 of Glycine--tRNA ligase 2, chloroplastic/mitochondrial OS=Arabidopsis thaliana GN=GLYRS-2
	Tp57577_TGAC_v2_gene19662	Tp57577_TGAC_v2_mRNA20342	48.9205		GO:0003676|GO:0004518|GO:0090304|GO:0016829|GO:0005739	sp=Apurinic endonuclease-redox protein: Arabidopsis thaliana (Mouse-ear cress).
	Tp57577_TGAC_v2_gene18671	Tp57577_TGAC_v2_mRNA19320	48.1429			tr=Uncharacterized protein: Glycine max (Soybean) (Glycine hispida).
	Tp57577_TGAC_v2_gene7727	Tp57577_TGAC_v2_mRNA7992	47.4324		GO:0005488	tr=Uncharacterized protein: Glycine max (Soybean) (Glycine hispida).
	Tp57577_TGAC_v2_gene5689	Tp57577_TGAC_v2_mRNA5883	46.426		GO:1901363|GO:0097159|GO:0003824	tr=Putative transposase: Medicago truncatula (Barrel medic) (Medicago tribuloides).
	Tp57577_TGAC_v2_gene10896	Tp57577_TGAC_v2_mRNA11254	45.9231	EC:3.4.21.0	GO:0043086|GO:0006508|GO:0042802|GO:0004252	sp=Subtilisin-like protease SBT5.3: Arabidopsis thaliana (Mouse-ear cress).
	Tp57577_TGAC_v2_gene12127	Tp57577_TGAC_v2_mRNA12524	45.7397	EC:3.1.1.1	GO:0004091|GO:0008152|GO:0009860	sp=Probable carboxylesterase 18: Arabidopsis thaliana (Mouse-ear cress).
	Tp57577_TGAC_v2_gene4267	Tp57577_TGAC_v2_mRNA4405	45.1348			tr=Protein vip1: Medicago truncatula (Barrel medic) (Medicago tribuloides).
	Tp57577_TGAC_v2_gene27696	Tp57577_TGAC_v2_mRNA28638	43.9061	EC:1.3.1.74	GO:0048731|GO:0055114|GO:0006355|GO:0003677|GO:0003700|GO:0032440|GO:0005667|GO:0045449	sp=Floral homeotic protein APETALA 2: Arabidopsis thaliana (Mouse-ear cress).
	Tp57577_TGAC_v2_gene28001	Tp57577_TGAC_v2_mRNA28951	43.7163			tr=Lysine-specific demethylase 3B: Medicago truncatula (Barrel medic) (Medicago tribuloides).
	Tp57577_TGAC_v2_gene8134	Tp57577_TGAC_v2_mRNA8411	43.615		GO:0009536	tr=Putative uncharacterized protein: Medicago truncatula (Barrel medic) (Medicago tribuloides).
	Tp57577_TGAC_v2_gene1289	Tp57577_TGAC_v2_mRNA1304	43.5159	EC:4.1.2.13	GO:0006096|GO:0001666|GO:0004332|GO:0009507|GO:0006000|GO:0006013|GO:0006020|GO:0006094|GO:0006098|GO:0015976	sp=Fructose-bisphosphate aldolase, cytoplasmic isozyme 1: Pisum sativum (Garden pea).
	Tp57577_TGAC_v2_gene20485	Tp57577_TGAC_v2_mRNA21191	43.0502	EC:4.1.1.0	GO:0050896|GO:0009220|GO:0009116|GO:0016831|GO:0016757	sp=Uridine 5'-monophosphate synthase: Oryza sativa subsp. japonica (Rice).
	Tp57577_TGAC_v2_gene37823	Tp57577_TGAC_v2_mRNA39101	42.8518		GO:0019538|GO:0006950	sp=Chaperone protein ClpB1: Arabidopsis thaliana (Mouse-ear cress).
	Tp57577_TGAC_v2_gene29462	Tp57577_TGAC_v2_mRNA30474	42.6184		GO:0016020|GO:0016023	tr=Uncharacterized protein: Glycine max (Soybean) (Glycine hispida).
	Tp57577_TGAC_v2_gene5856	Tp57577_TGAC_v2_mRNA6056	42.5769	EC:2.7.11.0	GO:0050896|GO:0044763|GO:0004674|GO:0016310|GO:0009069	sp=Serine/threonine-protein kinase ATM: Arabidopsis thaliana (Mouse-ear cress).
	Tp57577_TGAC_v2_gene36601	Tp57577_TGAC_v2_mRNA37825	42.3366		GO:0050896|GO:0016787|GO:0043168|GO:0032559|GO:0032550	sp=Disease resistance protein At4g27190: Arabidopsis thaliana (Mouse-ear cress).
	Tp57577_TGAC_v2_gene4542	Tp57577_TGAC_v2_mRNA4690	42.1229		GO:0006355|GO:0044699|GO:0043565|GO:0042221|GO:0003700|GO:0005667|GO:0045449	sp=Transcription factor TGA6: Arabidopsis thaliana (Mouse-ear cress).
	Tp57577_TGAC_v2_gene21183	Tp57577_TGAC_v2_mRNA21909	41.473		GO:0050896|GO:0016787|GO:0043168|GO:0032559|GO:0032550	Isoform 2 of TMV resistance protein N OS=Nicotiana glutinosa GN=N
	Tp57577_TGAC_v2_gene4151	Tp57577_TGAC_v2_mRNA4283	41.3084		GO:0003723	Isoform 2 of APO protein 2, chloroplastic OS=Arabidopsis thaliana GN=APO2
	Tp57577_TGAC_v2_gene10663	Tp57577_TGAC_v2_mRNA11019	41.2435			tr=Putative uncharacterized protein: Medicago truncatula (Barrel medic) (Medicago tribuloides).
	Tp57577_TGAC_v2_gene5237	Tp57577_TGAC_v2_mRNA5415	41.1037		GO:0006952|GO:0043531|GO:0007165	Isoform 2 of TMV resistance protein N OS=Nicotiana glutinosa GN=N
	Tp57577_TGAC_v2_gene10400	Tp57577_TGAC_v2_mRNA10746	40.7571		GO:0016491|GO:0009536	tr=Cytosolic Fe-S cluster assembly factor NARFL: Medicago truncatula (Barrel medic) (Medicago tribuloides).
	Tp57577_TGAC_v2_gene12704	Tp57577_TGAC_v2_mRNA13120	40.2195		GO:0016491	tr=Alkylated DNA repair protein alkB-like protein: Medicago truncatula (Barrel medic) (Medicago tribuloides).
	Tp57577_TGAC_v2_gene8969	Tp57577_TGAC_v2_mRNA9271	39.9106			tr=Rpp4 candidate: Medicago truncatula (Barrel medic) (Medicago tribuloides).
	Tp57577_TGAC_v2_gene32994	Tp57577_TGAC_v2_mRNA34106	39.4257		GO:0016491	tr=Uncharacterized protein: Prunus persica (Peach) (Amygdalus persica).
	Tp57577_TGAC_v2_gene5734	Tp57577_TGAC_v2_mRNA5929	38.6841			tr=Uncharacterized protein: Phaseolus vulgaris (Kidney bean) (French bean).
	Tp57577_TGAC_v2_gene4945	Tp57577_TGAC_v2_mRNA5114	38.2092			tr=Uncharacterized protein: Glycine max (Soybean) (Glycine hispida).
	Tp57577_TGAC_v2_gene1162	Tp57577_TGAC_v2_mRNA1174	37.6565	EC:2.1.2.10	GO:0005737|GO:0006546|GO:0004047|GO:0006563|GO:0006566	sp=Heat shock 70 kDa protein 16: Arabidopsis thaliana (Mouse-ear cress).
	Tp57577_TGAC_v2_gene17982	Tp57577_TGAC_v2_mRNA18609	37.4069		GO:0051640|GO:0016459|GO:0005524|GO:0003774|GO:0003779	sp=Myosin-6: Arabidopsis thaliana (Mouse-ear cress).
	Tp57577_TGAC_v2_gene33452	Tp57577_TGAC_v2_mRNA34581	37.2159	EC:2.4.1.0	GO:0016758|GO:0008152|GO:0005509	sp=UDP-glycosyltransferase 83A1: Arabidopsis thaliana (Mouse-ear cress).
	Tp57577_TGAC_v2_gene1774	Tp57577_TGAC_v2_mRNA1815	36.7417	EC:2.7.1.15	GO:0004747|GO:0006014|GO:0016310|GO:0009507|GO:0006098	tr=Uncharacterized protein: Glycine max (Soybean) (Glycine hispida).
	Tp57577_TGAC_v2_gene27158	Tp57577_TGAC_v2_mRNA28093	36.7237	EC:3.6.4.5	GO:0007018|GO:0003676|GO:0008569|GO:0005524|GO:0015074|GO:0005874|GO:0005871	sp=Kinesin KP1: Arabidopsis thaliana (Mouse-ear cress).
	Tp57577_TGAC_v2_gene24562	Tp57577_TGAC_v2_mRNA25410	36.3869	EC:1.13.11.0	GO:0050896|GO:0006633|GO:0046872|GO:0016702|GO:0044434	sp=Linoleate 13S-lipoxygenase 2-1, chloroplastic: Solanum tuberosum (Potato).
	Tp57577_TGAC_v2_gene6812	Tp57577_TGAC_v2_mRNA7055	35.9668			tr=Putative uncharacterized protein: Medicago truncatula (Barrel medic) (Medicago tribuloides).
	Tp57577_TGAC_v2_gene33968	Tp57577_TGAC_v2_mRNA35115	35.7283	EC:3.2.1.0	GO:0004553|GO:0005975|GO:0072521|GO:0005777|GO:0044281|GO:0016020	tr=Beta-glucosidase: Medicago truncatula (Barrel medic) (Medicago tribuloides).
	Tp57577_TGAC_v2_gene18443	Tp57577_TGAC_v2_mRNA19087	35.5931		GO:0016020|GO:0005484|GO:0016192|GO:0006886|GO:0005622	sp=Syntaxin-31: Arabidopsis thaliana (Mouse-ear cress).
	Tp57577_TGAC_v2_gene3621	Tp57577_TGAC_v2_mRNA3727	35.0217		GO:0003677|GO:0003682|GO:0000785	tr=Transcription factor Myb: Medicago truncatula (Barrel medic) (Medicago tribuloides).
	Tp57577_TGAC_v2_gene24667	Tp57577_TGAC_v2_mRNA25516	34.5681		GO:0016757|GO:0003676|GO:0008270|GO:0005783	tr=Putative uncharacterized protein: Vitis vinifera (Grape).
	Tp57577_TGAC_v2_gene23573	Tp57577_TGAC_v2_mRNA24384	34.175			tr=Putative uncharacterized protein: Medicago truncatula (Barrel medic) (Medicago tribuloides).
	Tp57577_TGAC_v2_gene24666	Tp57577_TGAC_v2_mRNA25515	34.1098			tr=Uncharacterized protein: Solanum lycopersicum (Tomato) (Lycopersicon esculentum).
	Tp57577_TGAC_v2_gene13483	Tp57577_TGAC_v2_mRNA13936	33.8823
	Tp57577_TGAC_v2_gene11164	Tp57577_TGAC_v2_mRNA11524	33.7799			tr=B3 domain-containing protein: Medicago truncatula (Barrel medic) (Medicago tribuloides).
	Tp57577_TGAC_v2_gene23502	Tp57577_TGAC_v2_mRNA24310	33.2127		GO:0016310|GO:0004672	sp=Pentatricopeptide repeat-containing protein At5g21222: Arabidopsis thaliana (Mouse-ear cress).
	Tp57577_TGAC_v2_gene4091	Tp57577_TGAC_v2_mRNA4220	33.0942	EC:3.2.1.0	GO:0004553|GO:0005975	sp=Polygalacturonase At1g48100: Arabidopsis thaliana (Mouse-ear cress).
	Tp57577_TGAC_v2_gene30622	Tp57577_TGAC_v2_mRNA31659	32.9335			tr=Cellular retinaldehyde-binding/triple function, C-terminal: Medicago truncatula (Barrel medic) (Medicago tribuloides).
	Tp57577_TGAC_v2_gene28408	Tp57577_TGAC_v2_mRNA29368	32.6364		GO:0005643|GO:0008565|GO:0006886	sp=Endoplasmic reticulum oxidoreductin-2: Arabidopsis thaliana (Mouse-ear cress).
	Tp57577_TGAC_v2_gene8302	Tp57577_TGAC_v2_mRNA8583	32.6065	EC:2.7.11.0	GO:0000166|GO:0050896|GO:0006468|GO:0004674|GO:0009069	tr=Cysteine-rich receptor-like protein kinase: Medicago truncatula (Barrel medic) (Medicago tribuloides).
	Tp57577_TGAC_v2_gene8154	Tp57577_TGAC_v2_mRNA8432	32.4116		GO:0016853|GO:0009451	Isoform 2 of RNA pseudouridine synthase 3, mitochondrial OS=Arabidopsis thaliana GN=At1g78910
	Tp57577_TGAC_v2_gene7752	Tp57577_TGAC_v2_mRNA8017	31.5505	EC:1.6.3.1|EC:1.16.1.7	GO:0016174|GO:0000293|GO:0016021|GO:0055114	sp=Ferric reduction oxidase 5: Arabidopsis thaliana (Mouse-ear cress).
	Tp57577_TGAC_v2_gene29225	Tp57577_TGAC_v2_mRNA30226	31.5125	EC:2.7.1.0	GO:0006259|GO:0051276|GO:0016773|GO:0000166|GO:0016310|GO:0016301|GO:0006974	sp=Serine/threonine-protein kinase ATM: Arabidopsis thaliana (Mouse-ear cress).
	Tp57577_TGAC_v2_gene40312	Tp57577_TGAC_v2_mRNA41664	31.1141			tr=Uncharacterized protein: Phaseolus vulgaris (Kidney bean) (French bean).
	Tp57577_TGAC_v2_gene18907	Tp57577_TGAC_v2_mRNA19563	31.0706		GO:0005739	tr=Armadillo repeat-containing protein: Medicago truncatula (Barrel medic) (Medicago tribuloides).
	Tp57577_TGAC_v2_gene13445	Tp57577_TGAC_v2_mRNA13896	30.6623			tr=Uncharacterized protein: Glycine max (Soybean) (Glycine hispida).
	Tp57577_TGAC_v2_gene34530	Tp57577_TGAC_v2_mRNA35703	30.6507		GO:0016021|GO:0005739|GO:0009536|GO:0055085	sp=Probable mitochondrial adenine nucleotide transporter BTL3: Arabidopsis thaliana (Mouse-ear cress).
	Tp57577_TGAC_v2_gene28444	Tp57577_TGAC_v2_mRNA29405	30.5438		GO:0016310|GO:0004672|GO:0000166	sp=G-type lectin S-receptor-like serine/threonine-protein kinase At4g27290: Arabidopsis thaliana (Mouse-ear cress).
	Tp57577_TGAC_v2_gene20016	Tp57577_TGAC_v2_mRNA20708	30.1997	EC:2.7.7.49|EC:2.7.11.0	GO:0003964|GO:0030247|GO:0006278|GO:0003723|GO:0006468|GO:0005524|GO:0004674|GO:0009069	tr=Kinase-like protein: Medicago truncatula (Barrel medic) (Medicago tribuloides).
	Tp57577_TGAC_v2_gene12386	Tp57577_TGAC_v2_mRNA12790	29.7663	EC:3.2.2.20	GO:0006284|GO:0008725|GO:0005739	tr=Uncharacterized protein: Glycine max (Soybean) (Glycine hispida).
	Tp57577_TGAC_v2_gene2706	Tp57577_TGAC_v2_mRNA2779	29.7181			sp=F-box protein At5g49610: Arabidopsis thaliana (Mouse-ear cress).
	Tp57577_TGAC_v2_gene13875	Tp57577_TGAC_v2_mRNA14334	29.5416		GO:0016021|GO:0006812|GO:0055085|GO:0015299|GO:0006885	sp=Cation/H(+) antiporter 15: Arabidopsis thaliana (Mouse-ear cress).
	Tp57577_TGAC_v2_gene10010	Tp57577_TGAC_v2_mRNA10349	28.6707	EC:2.3.1.0	GO:0016747	tr=Putative anthocyanin malonyltransferase: Clitoria ternatea (Butterfly pea).
	Tp57577_TGAC_v2_gene32410	Tp57577_TGAC_v2_mRNA33498	28.5573			tr=Calmodulin-binding protein: Medicago truncatula (Barrel medic) (Medicago tribuloides).
	Tp57577_TGAC_v2_gene32259	Tp57577_TGAC_v2_mRNA33336	28.0723		GO:0016787	tr=F-box family-3: Medicago truncatula (Barrel medic) (Medicago tribuloides).
	Tp57577_TGAC_v2_gene3147	Tp57577_TGAC_v2_mRNA3239	27.9333		GO:0016020	tr=Putative uncharacterized protein: Medicago truncatula (Barrel medic) (Medicago tribuloides).
	Tp57577_TGAC_v2_gene25091	Tp57577_TGAC_v2_mRNA25948	27.3829
	Tp57577_TGAC_v2_gene14459	Tp57577_TGAC_v2_mRNA14940	27.2232		GO:0044237|GO:0003824	sp=LRR receptor-like serine/threonine-protein kinase GSO1: Arabidopsis thaliana (Mouse-ear cress).
	Tp57577_TGAC_v2_gene33558	Tp57577_TGAC_v2_mRNA34690	26.1826	EC:3.6.1.15	GO:0006952|GO:0043531|GO:0005524|GO:0007165|GO:0017111	tr=TIR-NBS-LRR RCT1-like resistance protein: Medicago truncatula (Barrel medic) (Medicago tribuloides).
	Tp57577_TGAC_v2_gene27057	Tp57577_TGAC_v2_mRNA27986	26.1017		GO:0016772	sp=Probable LRR receptor-like serine/threonine-protein kinase At1g07650: Arabidopsis thaliana (Mouse-ear cress).
	Tp57577_TGAC_v2_gene4716	Tp57577_TGAC_v2_mRNA4873	26.0744			tr=Cell division cycle-associated 7-like protein: Medicago truncatula (Barrel medic) (Medicago tribuloides).
	Tp57577_TGAC_v2_gene38711	Tp57577_TGAC_v2_mRNA40022	25.8821		GO:0016310|GO:0004672|GO:0016020|GO:0000166	sp=Probable LRR receptor-like serine/threonine-protein kinase At3g47570: Arabidopsis thaliana (Mouse-ear cress).
	Tp57577_TGAC_v2_gene37941	Tp57577_TGAC_v2_mRNA39223	25.8384		GO:0016020|GO:0016023|GO:0009507	sp=Pentatricopeptide repeat-containing protein At4g14820: Arabidopsis thaliana (Mouse-ear cress).
	Tp57577_TGAC_v2_gene12238	Tp57577_TGAC_v2_mRNA12636	25.5446	EC:3.2.1.0	GO:0005975|GO:0004553	sp=Beta-glucosidase 13: Arabidopsis thaliana (Mouse-ear cress).
	Tp57577_TGAC_v2_gene1172	Tp57577_TGAC_v2_mRNA1184	24.5635			tr=Uncharacterized protein: Medicago truncatula (Barrel medic) (Medicago tribuloides).
	Tp57577_TGAC_v2_gene37821	Tp57577_TGAC_v2_mRNA39099	24.0603			tr=Putative uncharacterized protein: Medicago truncatula (Barrel medic) (Medicago tribuloides).
	Tp57577_TGAC_v2_gene27905	Tp57577_TGAC_v2_mRNA28851	23.9964		GO:0016020|GO:0006810	sp=Protein NRT1/ PTR FAMILY 5.10: Arabidopsis thaliana (Mouse-ear cress).
	Tp57577_TGAC_v2_gene35221	Tp57577_TGAC_v2_mRNA36417	23.6868		GO:0016020	sp=Callose synthase 9: Arabidopsis thaliana (Mouse-ear cress).
	Tp57577_TGAC_v2_gene2747	Tp57577_TGAC_v2_mRNA2825	23.5248		GO:0000160|GO:0022900|GO:0009522|GO:0016168|GO:0004871|GO:0016021|GO:0018298|GO:0009055|GO:0016491|GO:0051539|GO:0000287|GO:0009535|GO:0015979|GO:0006118	tr=Histidine phosphotransfer protein: Medicago truncatula (Barrel medic) (Medicago tribuloides).
	Tp57577_TGAC_v2_gene37932	Tp57577_TGAC_v2_mRNA39214	23.1576			tr=Integrator complex subunit: Medicago truncatula (Barrel medic) (Medicago tribuloides).
	Tp57577_TGAC_v2_gene17804	Tp57577_TGAC_v2_mRNA18427	22.2826
	Tp57577_TGAC_v2_gene2680	Tp57577_TGAC_v2_mRNA2752	21.9963			tr=Auxin induced like-protein: Medicago truncatula (Barrel medic) (Medicago tribuloides).
	Tp57577_TGAC_v2_gene20242	Tp57577_TGAC_v2_mRNA20942	21.716		GO:0005488	tr=NBS/LRR resistance protein-like protein: Medicago truncatula (Barrel medic) (Medicago tribuloides).
	Tp57577_TGAC_v2_gene8326	Tp57577_TGAC_v2_mRNA8607	21.5739			tr=Putative uncharacterized protein: Medicago truncatula (Barrel medic) (Medicago tribuloides).
	Tp57577_TGAC_v2_gene3817	Tp57577_TGAC_v2_mRNA3935	21.2944		GO:0003700|GO:0003677|GO:0006355|GO:0005667|GO:0045449	sp=Dehydration-responsive element-binding protein 2F: Arabidopsis thaliana (Mouse-ear cress).
	Tp57577_TGAC_v2_gene1435	Tp57577_TGAC_v2_mRNA1455	21.2751	EC:2.7.1.68	GO:0044763|GO:0009856|GO:0044767|GO:0016308|GO:0005524|GO:0046854|GO:0009653|GO:0016043|GO:0044707|GO:0005886	sp=Phosphatidylinositol 4-phosphate 5-kinase 6: Arabidopsis thaliana (Mouse-ear cress).
	Tp57577_TGAC_v2_gene10343	Tp57577_TGAC_v2_mRNA10688	20.7894	EC:2.7.2.4	GO:0009089|GO:0004072|GO:0016310|GO:0016597|GO:0006544|GO:0006563|GO:0006566	sp=Aspartokinase 1, chloroplastic: Arabidopsis thaliana (Mouse-ear cress).
	Tp57577_TGAC_v2_gene14156	Tp57577_TGAC_v2_mRNA14630	20.7077			sp=Receptor-like protein 12: Arabidopsis thaliana (Mouse-ear cress).
	Tp57577_TGAC_v2_gene7765	Tp57577_TGAC_v2_mRNA8030	20.5868	EC:3.2.1.15	GO:0005576|GO:0004650|GO:0005982|GO:0005985	tr=Polygalacturonase-like protein: Medicago truncatula (Barrel medic) (Medicago tribuloides).
	Tp57577_TGAC_v2_gene32323	Tp57577_TGAC_v2_mRNA33406	20.0337		GO:0030246|GO:0004672|GO:0006468|GO:0005524	sp=L-type lectin-domain containing receptor kinase VIII.1: Arabidopsis thaliana (Mouse-ear cress).
	Tp57577_TGAC_v2_gene6275	Tp57577_TGAC_v2_mRNA6495	19.8812		GO:0097159|GO:1901363	tr=PEARLI 4 protein: Medicago truncatula (Barrel medic) (Medicago tribuloides).
	Tp57577_TGAC_v2_gene26990	Tp57577_TGAC_v2_mRNA27914	19.7249		GO:0006952|GO:0043531	sp=Putative disease resistance protein RGA3: Solanum bulbocastanum (Wild potato).
	Tp57577_TGAC_v2_gene34554	Tp57577_TGAC_v2_mRNA35730	19.7044	EC:2.7.10.2|EC:2.7.11.0	GO:0004715|GO:0006468|GO:0005524|GO:0004674|GO:0009069	sp=Cysteine-rich receptor-like protein kinase 29: Arabidopsis thaliana (Mouse-ear cress).
	Tp57577_TGAC_v2_gene23734	Tp57577_TGAC_v2_mRNA24547	19.6847		GO:0016772	sp=Uncharacterized aarF domain-containing protein kinase At1g79600, chloroplastic: Arabidopsis thaliana (Mouse-ear cress).
	Tp57577_TGAC_v2_gene1675	Tp57577_TGAC_v2_mRNA1709	19.5933			sp=Probable WRKY transcription factor 49: Arabidopsis thaliana (Mouse-ear cress).
	Tp57577_TGAC_v2_gene30436	Tp57577_TGAC_v2_mRNA31468	19.4826			tr=Uncharacterized protein: Medicago truncatula (Barrel medic) (Medicago tribuloides).
	Tp57577_TGAC_v2_gene26658	Tp57577_TGAC_v2_mRNA27569	19.2568			sp=Putative pentatricopeptide repeat-containing protein At1g68930: Arabidopsis thaliana (Mouse-ear cress).
	Tp57577_TGAC_v2_gene16139	Tp57577_TGAC_v2_mRNA16692	19.1876		GO:1901872|GO:1901871|GO:0016491|GO:1901869|GO:0016740|GO:1901868|GO:0055114	sp=Methylecgonone reductase: Erythroxylum coca (Coca plant).
	Tp57577_TGAC_v2_gene27928	Tp57577_TGAC_v2_mRNA28874	18.5443		GO:0008152|GO:0097159|GO:1901363	sp=Retrovirus-related Pol polyprotein from transposon TNT 1-94: Nicotiana tabacum (Common tobacco).
	Tp57577_TGAC_v2_gene30078	Tp57577_TGAC_v2_mRNA31102	18.5328		GO:0003677|GO:0003682|GO:0000785	sp=Myb-related protein Myb4: Oryza sativa subsp. japonica (Rice).
	Tp57577_TGAC_v2_gene3187	Tp57577_TGAC_v2_mRNA3279	18.3477		GO:0016020	tr=Putative uncharacterized protein: Medicago truncatula (Barrel medic) (Medicago tribuloides).
	Tp57577_TGAC_v2_gene10606	Tp57577_TGAC_v2_mRNA10960	18.3402		GO:0006952|GO:0016462|GO:0051716	sp=Nudix hydrolase 2: Arabidopsis thaliana (Mouse-ear cress).
	Tp57577_TGAC_v2_gene14462	Tp57577_TGAC_v2_mRNA14943	17.9257	EC:2.7.11.0	GO:0006468|GO:0005524|GO:0004674|GO:0009069	sp=Chitin elicitor receptor kinase 1: Arabidopsis thaliana (Mouse-ear cress).
	Tp57577_TGAC_v2_gene27220	Tp57577_TGAC_v2_mRNA28155	17.9227			sp=Serine/threonine-protein phosphatase 7 long form homolog: Arabidopsis thaliana (Mouse-ear cress).
	Tp57577_TGAC_v2_gene19081	Tp57577_TGAC_v2_mRNA19739	17.5664	EC:2.3.1.0	GO:0016747	sp=Uncharacterized acetyltransferase At3g50280: Arabidopsis thaliana (Mouse-ear cress).
	Tp57577_TGAC_v2_gene4591	Tp57577_TGAC_v2_mRNA4739	17.3287			sp=Neoxanthin synthase, chloroplastic: Solanum tuberosum (Potato).
	Tp57577_TGAC_v2_gene24288	Tp57577_TGAC_v2_mRNA25122	17.2577	EC:3.1.3.56	GO:0043647|GO:0052659|GO:0010051|GO:0052658|GO:0046854|GO:0004445	sp=Type I inositol 1,4,5-trisphosphate 5-phosphatase CVP2: Arabidopsis thaliana (Mouse-ear cress).
	Tp57577_TGAC_v2_gene29807	Tp57577_TGAC_v2_mRNA30826	17.2071	EC:2.4.1.12	GO:0009833|GO:0008270|GO:0016021|GO:0030244|GO:0042538|GO:0016760|GO:0005794|GO:0005886|GO:0005982|GO:0005985|GO:0006011	sp=Cellulose synthase A catalytic subunit 1 [UDP-forming]: Arabidopsis thaliana (Mouse-ear cress).
	Tp57577_TGAC_v2_gene5471	Tp57577_TGAC_v2_mRNA5661	17.0124		GO:0016301	Isoform 2 of Cysteine-rich receptor-like protein kinase 10 OS=Arabidopsis thaliana GN=CRK10
	Tp57577_TGAC_v2_gene32030	Tp57577_TGAC_v2_mRNA33103	16.9787			sp=Nucleobase-ascorbate transporter 4: Arabidopsis thaliana (Mouse-ear cress).
	Tp57577_TGAC_v2_gene5053	Tp57577_TGAC_v2_mRNA5228	16.5153		GO:0009536	tr=Ubiquitin-conjugating enzyme, E2: Medicago truncatula (Barrel medic) (Medicago tribuloides).
	Tp57577_TGAC_v2_gene13246	Tp57577_TGAC_v2_mRNA13686	16.2651			tr=Putative uncharacterized protein: Medicago truncatula (Barrel medic) (Medicago tribuloides).
	Tp57577_TGAC_v2_gene13027	Tp57577_TGAC_v2_mRNA13458	16.1762		GO:0006355|GO:0045165|GO:0043565|GO:0003700|GO:0005667|GO:0045449	sp=Homeobox protein knotted-1-like 2: Malus domestica (Apple) (Pyrus malus).
	Tp57577_TGAC_v2_gene13412	Tp57577_TGAC_v2_mRNA13862	15.9648		GO:0004672|GO:0006468|GO:0000166	sp=G-type lectin S-receptor-like serine/threonine-protein kinase At1g11330: Arabidopsis thaliana (Mouse-ear cress).
	Tp57577_TGAC_v2_gene16175	Tp57577_TGAC_v2_mRNA16732	15.8856		GO:0016020	tr=Uncharacterized protein: Phaseolus vulgaris (Kidney bean) (French bean).
	Tp57577_TGAC_v2_gene16120	Tp57577_TGAC_v2_mRNA16672	15.7774			tr=Uncharacterized protein: Medicago truncatula (Barrel medic) (Medicago tribuloides).
	Tp57577_TGAC_v2_gene8160	Tp57577_TGAC_v2_mRNA8438	15.2886	EC:2.4.1.34	GO:0006075|GO:0000148|GO:0003843|GO:0009860|GO:0009555|GO:0030170|GO:0005982|GO:0005985	sp=Callose synthase 5: Arabidopsis thaliana (Mouse-ear cress).
	Tp57577_TGAC_v2_gene4230	Tp57577_TGAC_v2_mRNA4365	15.131	EC:2.7.11.0	GO:0006468|GO:0004674|GO:0005524|GO:0009069	sp=Serine/threonine-protein kinase Nek5: Arabidopsis thaliana (Mouse-ear cress).
	Tp57577_TGAC_v2_gene5207	Tp57577_TGAC_v2_mRNA5385	14.8926		GO:0000166|GO:0004812|GO:0006418|GO:0005737	tr=Arginyl-tRNA synthetase: Canavalia ensiformis (Jack bean) (Dolichos ensiformis).
	Tp57577_TGAC_v2_gene39138	Tp57577_TGAC_v2_mRNA40469	14.8715	EC:2.7.1.40	GO:0004743|GO:0016310|GO:0030955|GO:0005524|GO:0000287|GO:0006096|GO:0005739|GO:0006094|GO:0006144|GO:0015976	sp=Pyruvate kinase, cytosolic isozyme: Nicotiana tabacum (Common tobacco).
	Tp57577_TGAC_v2_gene40039	Tp57577_TGAC_v2_mRNA41388	14.8261		GO:0022857|GO:0055085	sp=MATE efflux family protein 2, chloroplastic: Arabidopsis thaliana (Mouse-ear cress).
	Tp57577_TGAC_v2_gene24403	Tp57577_TGAC_v2_mRNA25241	14.6805		GO:0016787|GO:0043168|GO:0032559|GO:0032550	tr=NBS/LRR resistance protein-like protein: Medicago truncatula (Barrel medic) (Medicago tribuloides).
	Tp57577_TGAC_v2_gene25556	Tp57577_TGAC_v2_mRNA26431	14.6448		GO:0016874|GO:0008152|GO:0005886	sp=Long chain acyl-CoA synthetase 4: Arabidopsis thaliana (Mouse-ear cress).
	Tp57577_TGAC_v2_gene15375	Tp57577_TGAC_v2_mRNA15890	14.3552		GO:0050896|GO:0003677|GO:0003682|GO:0000785	sp=Transcription factor MYB39: Arabidopsis thaliana (Mouse-ear cress).
	Tp57577_TGAC_v2_gene4320	Tp57577_TGAC_v2_mRNA4462	14.2586
	Tp57577_TGAC_v2_gene1032	Tp57577_TGAC_v2_mRNA1039	13.6237		GO:0008233|GO:0009987|GO:0019538	sp=Ubiquitin carboxyl-terminal hydrolase 14: Arabidopsis thaliana (Mouse-ear cress).
	Tp57577_TGAC_v2_gene4540	Tp57577_TGAC_v2_mRNA4688	13.5533		GO:0016020|GO:0005773|GO:0009505	tr=Putative uncharacterized protein: Medicago truncatula (Barrel medic) (Medicago tribuloides).
	Tp57577_TGAC_v2_gene28849	Tp57577_TGAC_v2_mRNA29823	13.1778			sp=Pentatricopeptide repeat-containing protein At1g25360: Arabidopsis thaliana (Mouse-ear cress).
	Tp57577_TGAC_v2_gene13553	Tp57577_TGAC_v2_mRNA14006	13.0863		GO:0016301|GO:0016310	sp=Receptor-like protein 12: Arabidopsis thaliana (Mouse-ear cress).
	Tp57577_TGAC_v2_gene31223	Tp57577_TGAC_v2_mRNA32274	13.012			tr=Replication factor A protein: Medicago truncatula (Barrel medic) (Medicago tribuloides).
	Tp57577_TGAC_v2_gene26306	Tp57577_TGAC_v2_mRNA27206	13.005		GO:0016023	tr=Uncharacterized protein: Glycine max (Soybean) (Glycine hispida).
	Tp57577_TGAC_v2_gene21421	Tp57577_TGAC_v2_mRNA22152	12.9579			tr=Uncharacterized protein: Glycine max (Soybean) (Glycine hispida).
	Tp57577_TGAC_v2_gene16909	Tp57577_TGAC_v2_mRNA17494	12.5072		GO:0055085	sp=Oligopeptide transporter 4: Arabidopsis thaliana (Mouse-ear cress).
	Tp57577_TGAC_v2_gene6634	Tp57577_TGAC_v2_mRNA6871	12.3675	EC:1.6.3.0	GO:0044763|GO:0006952|GO:0005886|GO:0050664|GO:0050794|GO:0016021|GO:0044710	sp=Respiratory burst oxidase homolog protein F: Arabidopsis thaliana (Mouse-ear cress).
	Tp57577_TGAC_v2_gene9393	Tp57577_TGAC_v2_mRNA9707	12.1308		GO:0043987|GO:0000775|GO:0005524|GO:0005819|GO:0035175|GO:0005634|GO:0009069	sp=Serine/threonine-protein kinase Aurora-3: Arabidopsis thaliana (Mouse-ear cress).
	Tp57577_TGAC_v2_gene27058	Tp57577_TGAC_v2_mRNA27987	12.0358		GO:0046872|GO:0003676|GO:0044267|GO:0016853	sp=Peptidyl-prolyl cis-trans isomerase CYP19-1: Arabidopsis thaliana (Mouse-ear cress).
	Tp57577_TGAC_v2_gene33347	Tp57577_TGAC_v2_mRNA34471	11.9829	EC:2.7.11.23	GO:0008353|GO:0030247|GO:0006468|GO:0005524|GO:0009069	sp=Probable receptor-like protein kinase At1g67000: Arabidopsis thaliana (Mouse-ear cress).
	Tp57577_TGAC_v2_gene40616	Tp57577_TGAC_v2_mRNA41971	11.15		GO:0003743|GO:0006184|GO:0003924|GO:0005525|GO:0005840|GO:0006446	tr=Translation initiation factor: Pisum sativum (Garden pea).
	Tp57577_TGAC_v2_gene23008	Tp57577_TGAC_v2_mRNA23795	11.1169		GO:0006952|GO:0043531|GO:0005634	sp=Putative disease resistance protein RGA3: Solanum bulbocastanum (Wild potato).
	Tp57577_TGAC_v2_gene7932	Tp57577_TGAC_v2_mRNA8204	11.0902		GO:0000166	Isoform 2 of TMV resistance protein N OS=Nicotiana glutinosa GN=N
	Tp57577_TGAC_v2_gene10662	Tp57577_TGAC_v2_mRNA11018	10.9555		GO:0005779|GO:0008270|GO:0016558	sp=Peroxisome biogenesis factor 10: Arabidopsis thaliana (Mouse-ear cress).
	Tp57577_TGAC_v2_gene19511	Tp57577_TGAC_v2_mRNA20186	10.8181	EC:1.14.11.2	GO:0031418|GO:0005506|GO:0004656|GO:0055114|GO:0006525|GO:0006560|GO:0018401	tr=Prolyl 4-hydroxylase alpha-2 subunit: Medicago truncatula (Barrel medic) (Medicago tribuloides).
	Tp57577_TGAC_v2_gene13379	Tp57577_TGAC_v2_mRNA13827	10.8142			tr=Putative uncharacterized protein: Medicago truncatula (Barrel medic) (Medicago tribuloides).
	Tp57577_TGAC_v2_gene33323	Tp57577_TGAC_v2_mRNA34447	10.7341	EC:2.7.11.0	GO:0006468|GO:0005524|GO:0004674|GO:0009069	tr=Kinase-like protein: Medicago truncatula (Barrel medic) (Medicago tribuloides).
	Tp57577_TGAC_v2_gene13903	Tp57577_TGAC_v2_mRNA14362	10.6298		GO:0003676|GO:0016787|GO:0050896|GO:0005634	sp=Probable CCR4-associated factor 1 homolog 9: Arabidopsis thaliana (Mouse-ear cress).
	Tp57577_TGAC_v2_gene25871	Tp57577_TGAC_v2_mRNA26754	10.597			Isoform 2 of UPF0496 protein At1g20180 OS=Arabidopsis thaliana GN=At1g20180
	Tp57577_TGAC_v2_gene29040	Tp57577_TGAC_v2_mRNA30025	10.5606			tr=Self-incompatibility protein: Medicago truncatula (Barrel medic) (Medicago tribuloides).
	Tp57577_TGAC_v2_gene38888	Tp57577_TGAC_v2_mRNA40205	10.4686			sp=Protein ENHANCED DISEASE RESISTANCE 2-like: Arabidopsis thaliana (Mouse-ear cress).
	Tp57577_TGAC_v2_gene29914	Tp57577_TGAC_v2_mRNA30938	10.3094	EC:2.7.11.0	GO:0006468|GO:0004674|GO:0006813|GO:0005524|GO:0048544|GO:0016020|GO:0009069	sp=Putative potassium transporter 12: Arabidopsis thaliana (Mouse-ear cress).
	Tp57577_TGAC_v2_gene24396	Tp57577_TGAC_v2_mRNA25234	10.1739		GO:0008270	tr=FAR1-related protein: Medicago truncatula (Barrel medic) (Medicago tribuloides).
	Tp57577_TGAC_v2_gene39174	Tp57577_TGAC_v2_mRNA40508	10.1387		GO:0000166|GO:0004812|GO:0009507|GO:0009790|GO:0006418	Isoform 2 of Glycine--tRNA ligase 2, chloroplastic/mitochondrial OS=Arabidopsis thaliana GN=GLYRS-2
	Tp57577_TGAC_v2_gene19846	Tp57577_TGAC_v2_mRNA20530	10.0757	EC:2.1.1.0	GO:0008168|GO:0032259	tr=Jasmonate O-methyltransferase: Medicago truncatula (Barrel medic) (Medicago tribuloides).
	Tp57577_TGAC_v2_gene18752	Tp57577_TGAC_v2_mRNA19405	9.93534	EC:3.2.1.0	GO:0004553|GO:0005975|GO:0044464	tr=Endoglucanase: Medicago truncatula (Barrel medic) (Medicago tribuloides).
	Tp57577_TGAC_v2_gene28882	Tp57577_TGAC_v2_mRNA29858	9.81679	EC:2.7.7.0	GO:0016779|GO:0003743|GO:0016070|GO:0005840|GO:0006446	tr=Uncharacterized protein: Glycine max (Soybean) (Glycine hispida).
	Tp57577_TGAC_v2_gene34721	Tp57577_TGAC_v2_mRNA35902	9.69392	EC:6.3.2.0	GO:0016881	sp=Probable ubiquitin-conjugating enzyme E2 26: Arabidopsis thaliana (Mouse-ear cress).
	Tp57577_TGAC_v2_gene39746	Tp57577_TGAC_v2_mRNA41094	9.62404			tr=Uncharacterized protein: Solanum tuberosum (Potato).
	Tp57577_TGAC_v2_gene14762	Tp57577_TGAC_v2_mRNA15257	9.61243	EC:3.2.1.67|EC:3.2.1.15	GO:0047911|GO:0005576|GO:0016020|GO:0016023|GO:0004650|GO:0005982|GO:0005985	sp=Probable polygalacturonase: Vitis vinifera (Grape).
	Tp57577_TGAC_v2_gene22852	Tp57577_TGAC_v2_mRNA23635	9.57731		GO:0015031|GO:0044425|GO:0043234|GO:0009987|GO:0044444	sp=Beta-adaptin-like protein A: Arabidopsis thaliana (Mouse-ear cress).
	Tp57577_TGAC_v2_gene20683	Tp57577_TGAC_v2_mRNA21393	9.55995	EC:2.7.10.0|EC:2.7.11.0	GO:0004713|GO:0006468|GO:0005524|GO:0004674|GO:0009069	sp=Notchless protein homolog: Arabidopsis thaliana (Mouse-ear cress).
	Tp57577_TGAC_v2_gene40052	Tp57577_TGAC_v2_mRNA41401	9.49368	EC:2.3.1.0	GO:0016747	sp=Coumaroyl-CoA:anthocyanidin 3-O-glucoside-6''-O-coumaroyltransferase 2: Arabidopsis thaliana (Mouse-ear cress).
	Tp57577_TGAC_v2_gene32741	Tp57577_TGAC_v2_mRNA33843	9.45831		GO:0016787|GO:0008152	sp=Probable protein phosphatase 2C 68: Arabidopsis thaliana (Mouse-ear cress).
	Tp57577_TGAC_v2_gene34590	Tp57577_TGAC_v2_mRNA35766	9.42961	EC:5.5.1.4	GO:0010264|GO:0042742|GO:0006021|GO:0004512|GO:0009408|GO:0009791|GO:0000166|GO:0005737|GO:0009644|GO:0050832|GO:0042542|GO:0051607|GO:0006659|GO:0019872	sp=Inositol-3-phosphate synthase: Nicotiana paniculata.
	Tp57577_TGAC_v2_gene15948	Tp57577_TGAC_v2_mRNA16490	9.38054		GO:0071704|GO:0044238|GO:0003676|GO:0016787	sp=Putative AC transposase: Zea mays (Maize).
	Tp57577_TGAC_v2_gene27867	Tp57577_TGAC_v2_mRNA28811	9.32699		GO:0016787	sp=GDSL esterase/lipase At5g45960: Arabidopsis thaliana (Mouse-ear cress).
	Tp57577_TGAC_v2_gene4123	Tp57577_TGAC_v2_mRNA4253	9.30055			sp=Aluminum-activated malate transporter 14: Arabidopsis thaliana (Mouse-ear cress).
	Tp57577_TGAC_v2_gene27041	Tp57577_TGAC_v2_mRNA27969	9.25108			sp=FHA domain-containing protein At4g14490: Arabidopsis thaliana (Mouse-ear cress).
	Tp57577_TGAC_v2_gene14776	Tp57577_TGAC_v2_mRNA15271	9.23155	EC:2.7.8.7	GO:0008897|GO:0009059|GO:0003677|GO:0000287|GO:0015940	tr=Uncharacterized protein: Phaseolus vulgaris (Kidney bean) (French bean).
	Tp57577_TGAC_v2_gene5924	Tp57577_TGAC_v2_mRNA6128	9.18618		GO:0003676|GO:0000166|GO:0009536	tr=RNA-binding protein: Medicago truncatula (Barrel medic) (Medicago tribuloides).
	Tp57577_TGAC_v2_gene23783	Tp57577_TGAC_v2_mRNA24599	9.04786	EC:2.7.7.49	GO:0003723|GO:0006278|GO:0046872|GO:0003964|GO:0016787	sp=Putative lactoylglutathione lyase: Brassica oleracea var. gemmifera (Brussel sprouts).
	Tp57577_TGAC_v2_gene8492	Tp57577_TGAC_v2_mRNA8775	8.99607
	Tp57577_TGAC_v2_gene13371	Tp57577_TGAC_v2_mRNA13818	8.90544			sp=Pentatricopeptide repeat-containing protein At2g22410, mitochondrial: Arabidopsis thaliana (Mouse-ear cress).
	Tp57577_TGAC_v2_gene13052	Tp57577_TGAC_v2_mRNA13484	8.89525			tr=Uncharacterized protein: Glycine max (Soybean) (Glycine hispida).
	Tp57577_TGAC_v2_gene26077	Tp57577_TGAC_v2_mRNA26967	8.65743		GO:0016021|GO:0031969|GO:0009639	sp=Early light-induced protein, chloroplastic: Pisum sativum (Garden pea).
	Tp57577_TGAC_v2_gene37245	Tp57577_TGAC_v2_mRNA38491	8.64406		GO:0016491|GO:0044237|GO:0050662|GO:0000166	sp=Tetraketide alpha-pyrone reductase 1: Arabidopsis thaliana (Mouse-ear cress).
	Tp57577_TGAC_v2_gene18456	Tp57577_TGAC_v2_mRNA19100	8.48072		GO:0005488|GO:0043231|GO:0009628|GO:0044699|GO:0042221|GO:0005737|GO:0006950	sp=Heat shock protein 83: Ipomoea nil (Japanese morning glory) (Pharbitis nil).
	Tp57577_TGAC_v2_gene37016	Tp57577_TGAC_v2_mRNA38254	8.4771		GO:0050794	tr=NAC domain protein: Medicago truncatula (Barrel medic) (Medicago tribuloides).
	Tp57577_TGAC_v2_gene10065	Tp57577_TGAC_v2_mRNA10405	8.4707		GO:0055085|GO:0015165|GO:0015711|GO:0015781|GO:0044425|GO:0008643	sp=UDP-galactose/UDP-glucose transporter 3: Arabidopsis thaliana (Mouse-ear cress).
	Tp57577_TGAC_v2_gene36854	Tp57577_TGAC_v2_mRNA38088	8.3631		GO:0016491|GO:0005739|GO:0005509	sp=Probable calcium-binding protein CML25: Arabidopsis thaliana (Mouse-ear cress).
	Tp57577_TGAC_v2_gene1868	Tp57577_TGAC_v2_mRNA1910	8.21005	EC:1.13.11.0	GO:0046872|GO:0055114|GO:0016702	sp=Carotenoid 9,10(9',10')-cleavage dioxygenase 1: Pisum sativum (Garden pea).
	Tp57577_TGAC_v2_gene904	Tp57577_TGAC_v2_mRNA910	7.96365			sp=Cullin-associated NEDD8-dissociated protein 1: Arabidopsis thaliana (Mouse-ear cress).
	Tp57577_TGAC_v2_gene35649	Tp57577_TGAC_v2_mRNA36856	7.92151		GO:0005730|GO:0003735|GO:0022625|GO:0006412|GO:0042254	sp=60S ribosomal protein L23: Nicotiana tabacum (Common tobacco).
	Tp57577_TGAC_v2_gene26086	Tp57577_TGAC_v2_mRNA26976	7.87139	EC:2.7.11.0|EC:3.1.3.16	GO:0006468|GO:0004674|GO:0010103|GO:0016021|GO:0009553|GO:0048481|GO:0016023|GO:0005524|GO:0004721|GO:0009069|GO:0006470	sp=LRR receptor-like serine/threonine-protein kinase ERL1: Arabidopsis thaliana (Mouse-ear cress).
	Tp57577_TGAC_v2_gene18187	Tp57577_TGAC_v2_mRNA18821	7.84709			sp=F-box/kelch-repeat protein At3g06240: Arabidopsis thaliana (Mouse-ear cress).
	Tp57577_TGAC_v2_gene24760	Tp57577_TGAC_v2_mRNA25610	7.83755			tr=Putative uncharacterized protein: Medicago truncatula (Barrel medic) (Medicago tribuloides).
	Tp57577_TGAC_v2_gene29783	Tp57577_TGAC_v2_mRNA30801	7.59799	EC:6.3.2.19	GO:0008270|GO:0034052|GO:0004842|GO:0016567|GO:0005886	sp=E3 ubiquitin protein ligase RIN2: Arabidopsis thaliana (Mouse-ear cress).
	Tp57577_TGAC_v2_gene8299	Tp57577_TGAC_v2_mRNA8580	7.59103		GO:0097159|GO:0008152|GO:1901363|GO:0003824	tr=Putative uncharacterized protein: Medicago truncatula (Barrel medic) (Medicago tribuloides).
	Tp57577_TGAC_v2_gene30299	Tp57577_TGAC_v2_mRNA31325	7.53768			tr=Putative uncharacterized protein: Medicago truncatula (Barrel medic) (Medicago tribuloides).
	Tp57577_TGAC_v2_gene35575	Tp57577_TGAC_v2_mRNA36781	7.53058			tr=Uncharacterized protein: Glycine max (Soybean) (Glycine hispida).
	Tp57577_TGAC_v2_gene34343	Tp57577_TGAC_v2_mRNA35512	7.26025		GO:0016020|GO:0009639|GO:0043231|GO:0046394|GO:0020037|GO:0009055|GO:0042742|GO:0016705|GO:0004497|GO:0005506|GO:0019761|GO:0042435|GO:0055114|GO:0044444|GO:0006118	sp=Cytochrome P450 71B37: Arabidopsis thaliana (Mouse-ear cress).
	Tp57577_TGAC_v2_gene12868	Tp57577_TGAC_v2_mRNA13288	7.16687			sp=Pentatricopeptide repeat-containing protein At4g02750: Arabidopsis thaliana (Mouse-ear cress).
	Tp57577_TGAC_v2_gene23296	Tp57577_TGAC_v2_mRNA24091	7.1371	EC:2.7.11.0	GO:0016491|GO:0006468|GO:0005524|GO:0016021|GO:0004674|GO:0009069	sp=LRR receptor-like serine/threonine-protein kinase RCH1: Arabidopsis thaliana (Mouse-ear cress).
	Tp57577_TGAC_v2_gene1201	Tp57577_TGAC_v2_mRNA1213	6.88659		GO:0006952|GO:0043531|GO:0007165	Isoform 2 of TMV resistance protein N OS=Nicotiana glutinosa GN=N
	Tp57577_TGAC_v2_gene8615	Tp57577_TGAC_v2_mRNA8905	6.84404			tr=Putative uncharacterized protein: Medicago truncatula (Barrel medic) (Medicago tribuloides).
	Tp57577_TGAC_v2_gene7923	Tp57577_TGAC_v2_mRNA8195	6.82708		GO:0003676|GO:0046983	tr=Zinc finger MYM-type protein: Medicago truncatula (Barrel medic) (Medicago tribuloides).
	Tp57577_TGAC_v2_gene14938	Tp57577_TGAC_v2_mRNA15435	6.79488		GO:0009987	sp=Auxin response factor 3: Arabidopsis thaliana (Mouse-ear cress).
	Tp57577_TGAC_v2_gene1143	Tp57577_TGAC_v2_mRNA1155	6.7944		GO:0050896|GO:0043168|GO:0032559|GO:0032550	Isoform 2 of TMV resistance protein N OS=Nicotiana glutinosa GN=N
	Tp57577_TGAC_v2_gene32536	Tp57577_TGAC_v2_mRNA33633	6.46378		GO:0010333|GO:0000287|GO:0008152	sp=Probable terpene synthase 2: Ricinus communis (Castor bean).
	Tp57577_TGAC_v2_gene33366	Tp57577_TGAC_v2_mRNA34492	6.43183			tr=Zinc finger MYM-type protein: Medicago truncatula (Barrel medic) (Medicago tribuloides).
	Tp57577_TGAC_v2_gene33706	Tp57577_TGAC_v2_mRNA34843	6.42461		GO:0016023|GO:0008374|GO:0006629|GO:0042967	sp=Lecithin-cholesterol acyltransferase-like 1: Arabidopsis thaliana (Mouse-ear cress).
	Tp57577_TGAC_v2_gene20629	Tp57577_TGAC_v2_mRNA21337	6.40712			tr=Putative uncharacterized protein: Medicago truncatula (Barrel medic) (Medicago tribuloides).
	Tp57577_TGAC_v2_gene23208	Tp57577_TGAC_v2_mRNA24001	6.36313		GO:0016740	tr=Glycerol-3-phosphate acyltransferase 9: Vernicia fordii (Tung) (Aleurites fordii).
	Tp57577_TGAC_v2_gene34830	Tp57577_TGAC_v2_mRNA36018	6.35472	EC:2.7.11.0	GO:0006468|GO:0005524|GO:0016998|GO:0004674|GO:0009069	sp=Chitin elicitor receptor kinase 1: Arabidopsis thaliana (Mouse-ear cress).
	Tp57577_TGAC_v2_gene17214	Tp57577_TGAC_v2_mRNA17813	6.24451		GO:0016491|GO:0016023	sp=Probable prolyl 4-hydroxylase 9: Arabidopsis thaliana (Mouse-ear cress).
	Tp57577_TGAC_v2_gene6170	Tp57577_TGAC_v2_mRNA6388	6.07562		GO:0008270|GO:0015074|GO:0003676|GO:0032851|GO:0005097	tr=Uncharacterized protein: Morus notabilis.
	Tp57577_TGAC_v2_gene26311	Tp57577_TGAC_v2_mRNA27211	6.07064			tr=ATP-dependent DNA helicase PIF1: Medicago truncatula (Barrel medic) (Medicago tribuloides).
	Tp57577_TGAC_v2_gene26774	Tp57577_TGAC_v2_mRNA27689	6.06152	EC:3.2.1.39	GO:0042973|GO:0005886|GO:0005982|GO:0005985	sp=Glucan endo-1,3-beta-glucosidase 8: Arabidopsis thaliana (Mouse-ear cress).
	Tp57577_TGAC_v2_gene2510	Tp57577_TGAC_v2_mRNA2579	6.05695		GO:0005488	tr=Putative uncharacterized protein: Vitis vinifera (Grape).
	Tp57577_TGAC_v2_gene17339	Tp57577_TGAC_v2_mRNA17945	5.91891	EC:1.1.1.102|EC:1.6.5.3	GO:0047560|GO:0008137|GO:0004672|GO:0006468|GO:0005524|GO:0008270|GO:0006687|GO:0006120|GO:0006744|GO:0006814|GO:0015992	tr=NAD(P)H-quinone oxidoreductase chain: Medicago truncatula (Barrel medic) (Medicago tribuloides).
	Tp57577_TGAC_v2_gene2944	Tp57577_TGAC_v2_mRNA3029	5.8798		GO:0009536	sp=Pentatricopeptide repeat-containing protein At2g41080: Arabidopsis thaliana (Mouse-ear cress).
	Tp57577_TGAC_v2_gene31590	Tp57577_TGAC_v2_mRNA32651	5.84661	EC:6.1.1.9	GO:0004832|GO:0002161|GO:0006438|GO:0005739|GO:0006450|GO:0005524|GO:0009570|GO:0009097|GO:0009098|GO:0009099	tr=Uncharacterized protein: Glycine max (Soybean) (Glycine hispida).
	Tp57577_TGAC_v2_gene25999	Tp57577_TGAC_v2_mRNA26888	5.84201			tr=F-box/LRR-repeat protein: Medicago truncatula (Barrel medic) (Medicago tribuloides).
	Tp57577_TGAC_v2_gene21796	Tp57577_TGAC_v2_mRNA22544	5.78915		GO:0016310|GO:0004672|GO:0000166	tr=Cysteine-rich receptor-like protein kinase: Medicago truncatula (Barrel medic) (Medicago tribuloides).
	Tp57577_TGAC_v2_gene13122	Tp57577_TGAC_v2_mRNA13558	5.77314	EC:1.14.11.15|EC:1.13.11.0	GO:0016707|GO:0016702|GO:0055114|GO:0016102	tr=Putative uncharacterized protein: Glycine max (Soybean) (Glycine hispida).
	Tp57577_TGAC_v2_gene28136	Tp57577_TGAC_v2_mRNA29089	5.74386			tr=Zinc finger C3HC4 type family protein: Medicago truncatula (Barrel medic) (Medicago tribuloides).
	Tp57577_TGAC_v2_gene4539	Tp57577_TGAC_v2_mRNA4687	5.6294			sp=Pentatricopeptide repeat-containing protein At5g59600: Arabidopsis thaliana (Mouse-ear cress).
	Tp57577_TGAC_v2_gene19860	Tp57577_TGAC_v2_mRNA20544	5.60895			tr=Putative uncharacterized protein: Medicago truncatula (Barrel medic) (Medicago tribuloides).
	Tp57577_TGAC_v2_gene29199	Tp57577_TGAC_v2_mRNA30199	5.36343	EC:1.1.1.38|EC:1.1.1.40	GO:0046872|GO:0051287|GO:0016619|GO:0006108|GO:0009507|GO:0004473|GO:0006090|GO:0006099|GO:0015976	sp=Malic enzyme: Medicago truncatula (Barrel medic) (Medicago tribuloides).
	Tp57577_TGAC_v2_gene4474	Tp57577_TGAC_v2_mRNA4621	5.28622		GO:0046474|GO:0016310|GO:0016301	sp=Leucine-rich repeat receptor-like protein kinase PXL1: Arabidopsis thaliana (Mouse-ear cress).
	Tp57577_TGAC_v2_gene24750	Tp57577_TGAC_v2_mRNA25600	5.25826
	Tp57577_TGAC_v2_gene6816	Tp57577_TGAC_v2_mRNA7059	5.08549		GO:0016817|GO:0009941|GO:0019031|GO:0016020|GO:0005525	sp=Translocase of chloroplast 159, chloroplastic: Arabidopsis thaliana (Mouse-ear cress).
	Tp57577_TGAC_v2_gene17617	Tp57577_TGAC_v2_mRNA18234	5.00386
	Tp57577_TGAC_v2_gene30699	Tp57577_TGAC_v2_mRNA31739	4.79714		GO:0010231|GO:0010023|GO:0015238|GO:0006855|GO:0009705|GO:0015299|GO:0006812|GO:0006885	sp=Protein TRANSPARENT TESTA 12: Arabidopsis thaliana (Mouse-ear cress).
	Tp57577_TGAC_v2_gene24604	Tp57577_TGAC_v2_mRNA25452	4.73244		GO:0008152|GO:0005886|GO:0016874	sp=Long chain acyl-CoA synthetase 4: Arabidopsis thaliana (Mouse-ear cress).
	Tp57577_TGAC_v2_gene37006	Tp57577_TGAC_v2_mRNA38244	4.64292	EC:3.4.21.0	GO:0042802|GO:0004252|GO:0005618|GO:0006508|GO:0043086	sp=Cucumisin: Cucumis melo (Muskmelon).
	Tp57577_TGAC_v2_gene40468	Tp57577_TGAC_v2_mRNA41821	4.63271	EC:2.4.1.12|EC:2.4.1.29	GO:0042742|GO:0016760|GO:0016761|GO:0009834|GO:0050832|GO:0030244|GO:0016021|GO:0008270|GO:0005982|GO:0005985|GO:0006011	sp=Cellulose synthase A catalytic subunit 4 [UDP-forming]: Arabidopsis thaliana (Mouse-ear cress).
	Tp57577_TGAC_v2_gene28411	Tp57577_TGAC_v2_mRNA29371	4.48718			tr=Putative uncharacterized protein: Medicago truncatula (Barrel medic) (Medicago tribuloides).
	Tp57577_TGAC_v2_gene37722	Tp57577_TGAC_v2_mRNA38995	4.47235		GO:0016787|GO:0008152	sp=Probable protein phosphatase 2C 68: Arabidopsis thaliana (Mouse-ear cress).
	Tp57577_TGAC_v2_gene13589	Tp57577_TGAC_v2_mRNA14042	4.40505			sp=Pentatricopeptide repeat-containing protein At2g44880: Arabidopsis thaliana (Mouse-ear cress).
	Tp57577_TGAC_v2_gene19703	Tp57577_TGAC_v2_mRNA20384	4.3895		GO:0003723|GO:0009536	sp=30S ribosomal protein S1, chloroplastic: Spinacia oleracea (Spinach).
	Tp57577_TGAC_v2_gene30227	Tp57577_TGAC_v2_mRNA31253	4.3296		GO:0009987|GO:0044238|GO:0097159|GO:0043170|GO:1901363	tr=Putative uncharacterized protein: Vitis vinifera (Grape).
	Tp57577_TGAC_v2_gene11540	Tp57577_TGAC_v2_mRNA11914	4.27904		GO:0031348|GO:0010150|GO:0009817|GO:0008219|GO:0016021|GO:0005516	sp=MLO-like protein 6: Arabidopsis thaliana (Mouse-ear cress).
	Tp57577_TGAC_v2_gene26528	Tp57577_TGAC_v2_mRNA27435	4.25926	EC:2.7.11.0	GO:0055085|GO:0006468|GO:0004674|GO:0016021|GO:0005315|GO:0005524|GO:0031969|GO:0009069|GO:0006817	Isoform 3 of Probable anion transporter 4, chloroplastic OS=Arabidopsis thaliana GN=ANTR4
	Tp57577_TGAC_v2_gene14310	Tp57577_TGAC_v2_mRNA14789	4.20552		GO:0043231|GO:0044444	sp=Protein trichome birefringence-like 3: Arabidopsis thaliana (Mouse-ear cress).
	Tp57577_TGAC_v2_gene9628	Tp57577_TGAC_v2_mRNA9950	4.02645			tr=BZIP-like protein: Medicago truncatula (Barrel medic) (Medicago tribuloides).
	Tp57577_TGAC_v2_gene30674	Tp57577_TGAC_v2_mRNA31712	3.9915			Isoform 2 of Squamosa promoter-binding-like protein 7 OS=Arabidopsis thaliana GN=SPL7
	Tp57577_TGAC_v2_gene24609	Tp57577_TGAC_v2_mRNA25457	3.92297		GO:0046872	tr=Copia-type polyprotein: Arabidopsis thaliana (Mouse-ear cress).
	Tp57577_TGAC_v2_gene17985	Tp57577_TGAC_v2_mRNA18612	3.9211	EC:4.1.1.22	GO:0030170|GO:0004398|GO:0008270|GO:0006547	sp=Histidine decarboxylase: Solanum lycopersicum (Tomato) (Lycopersicon esculentum).
	Tp57577_TGAC_v2_gene19791	Tp57577_TGAC_v2_mRNA20472	3.76731			sp=Polygalacturonase inhibitor: Pyrus communis (Pear) (Pyrus domestica).
	Tp57577_TGAC_v2_gene18574	Tp57577_TGAC_v2_mRNA19221	3.72828			tr=Uncharacterized protein: Glycine max (Soybean) (Glycine hispida).
	Tp57577_TGAC_v2_gene17056	Tp57577_TGAC_v2_mRNA17644	3.71074			tr=Putative uncharacterized protein: Medicago truncatula (Barrel medic) (Medicago tribuloides).
	Tp57577_TGAC_v2_gene33761	Tp57577_TGAC_v2_mRNA34899	3.63982
	Tp57577_TGAC_v2_gene33666	Tp57577_TGAC_v2_mRNA34803	3.58129		GO:0097159|GO:1901363	sp=Polyadenylate-binding protein-interacting protein 11: Arabidopsis thaliana (Mouse-ear cress).
	Tp57577_TGAC_v2_gene12889	Tp57577_TGAC_v2_mRNA13311	3.49193			sp=Polynucleotide 5'-hydroxyl-kinase NOL9: Arabidopsis thaliana (Mouse-ear cress).
	Tp57577_TGAC_v2_gene4506	Tp57577_TGAC_v2_mRNA4654	3.47495		GO:0008152|GO:0003824	tr=Receptor-like protein kinase: Medicago truncatula (Barrel medic) (Medicago tribuloides).
	Tp57577_TGAC_v2_gene124	Tp57577_TGAC_v2_mRNA124	3.41487			sp=Protein yippee-like At3g08990: Arabidopsis thaliana (Mouse-ear cress).
	Tp57577_TGAC_v2_gene23023	Tp57577_TGAC_v2_mRNA23810	3.36958		GO:0044260|GO:0043167|GO:1901363|GO:0044238|GO:0097159	sp=Retrovirus-related Pol polyprotein from transposon TNT 1-94: Nicotiana tabacum (Common tobacco).
	Tp57577_TGAC_v2_gene11895	Tp57577_TGAC_v2_mRNA12281	3.3547		GO:0046872|GO:0009765|GO:0009523|GO:0018298|GO:0016168|GO:0016021|GO:0009522|GO:0009535	sp=Chlorophyll a-b binding protein P4, chloroplastic: Pisum sativum (Garden pea).
	Tp57577_TGAC_v2_gene32665	Tp57577_TGAC_v2_mRNA33765	3.35022		GO:0016020|GO:0044765	sp=Probable sphingolipid transporter spinster homolog 2: Arabidopsis thaliana (Mouse-ear cress).
	Tp57577_TGAC_v2_gene5091	Tp57577_TGAC_v2_mRNA5268	3.30644		GO:0006952|GO:0043531	sp=Disease resistance protein RPM1: Arabidopsis thaliana (Mouse-ear cress).
	Tp57577_TGAC_v2_gene7956	Tp57577_TGAC_v2_mRNA8228	3.2862	EC:1.14.11.0	GO:0005506|GO:0016706|GO:0055114	sp=Probable 2-oxoglutarate-dependent dioxygenase At3g49630: Arabidopsis thaliana (Mouse-ear cress).
	Tp57577_TGAC_v2_gene26606	Tp57577_TGAC_v2_mRNA27514	3.26012		GO:0016740	tr=Uncharacterized protein: Glycine max (Soybean) (Glycine hispida).
	Tp57577_TGAC_v2_gene17921	Tp57577_TGAC_v2_mRNA18548	3.24958			sp=Mediator of RNA polymerase II transcription subunit 12: Arabidopsis thaliana (Mouse-ear cress).
	Tp57577_TGAC_v2_gene35436	Tp57577_TGAC_v2_mRNA36640	3.22911		GO:0016787	sp=GDSL esterase/lipase At5g03610: Arabidopsis thaliana (Mouse-ear cress).
	Tp57577_TGAC_v2_gene35909	Tp57577_TGAC_v2_mRNA37124	3.15786		GO:0055085|GO:0016021|GO:0042626|GO:0006200|GO:0005524	sp=ABC transporter B family member 19: Arabidopsis thaliana (Mouse-ear cress).
	Tp57577_TGAC_v2_gene15716	Tp57577_TGAC_v2_mRNA16251	3.15599			sp=F-box/LRR-repeat protein 4: Arabidopsis thaliana (Mouse-ear cress).
	Tp57577_TGAC_v2_gene13005	Tp57577_TGAC_v2_mRNA13435	3.07307		GO:0016772	Isoform 2 of Probable LRR receptor-like serine/threonine-protein kinase At1g53420 OS=Arabidopsis thaliana GN=At1g53420
	Tp57577_TGAC_v2_gene16562	Tp57577_TGAC_v2_mRNA17137	3.06922		GO:0003676|GO:0046983	tr=Uncharacterized protein: Glycine max (Soybean) (Glycine hispida).
	Tp57577_TGAC_v2_gene31535	Tp57577_TGAC_v2_mRNA32595	3.00061		GO:0022891|GO:0016491|GO:0055085|GO:0016021	sp=Plastidic glucose transporter 4: Arabidopsis thaliana (Mouse-ear cress).
	Tp57577_TGAC_v2_gene38713	Tp57577_TGAC_v2_mRNA40024	2.93344
	Tp57577_TGAC_v2_gene21010	Tp57577_TGAC_v2_mRNA21727	2.91975		GO:0005488	sp=Retrovirus-related Pol polyprotein from transposon TNT 1-94: Nicotiana tabacum (Common tobacco).
	Tp57577_TGAC_v2_gene30013	Tp57577_TGAC_v2_mRNA31037	2.8007			sp=Protein MEI2-like 5: Oryza sativa subsp. japonica (Rice).
	Tp57577_TGAC_v2_gene6055	Tp57577_TGAC_v2_mRNA6263	2.71152		GO:0006950	tr=Heat shock protein-like protein: Medicago truncatula (Barrel medic) (Medicago tribuloides).
	Tp57577_TGAC_v2_gene31668	Tp57577_TGAC_v2_mRNA32729	2.67369			tr=Pelota-like protein: Medicago truncatula (Barrel medic) (Medicago tribuloides).
	Tp57577_TGAC_v2_gene22849	Tp57577_TGAC_v2_mRNA23632	2.64318	EC:1.11.1.7	GO:0020037|GO:0046872|GO:0004601|GO:0055114|GO:0006979|GO:0006804	sp=Peroxidase 44: Arabidopsis thaliana (Mouse-ear cress).
	Tp57577_TGAC_v2_gene38287	Tp57577_TGAC_v2_mRNA39582	2.61926		GO:0009055|GO:0004497|GO:0005506|GO:0020037|GO:0016705|GO:0055114|GO:0006118	tr=Cytochrome P450: Medicago truncatula (Barrel medic) (Medicago tribuloides).
	Tp57577_TGAC_v2_gene19892	Tp57577_TGAC_v2_mRNA20580	2.60453			Isoform 2 of Elongator complex protein 5 OS=Arabidopsis thaliana GN=ELP5
	Tp57577_TGAC_v2_gene23051	Tp57577_TGAC_v2_mRNA23838	2.58368		GO:0003676|GO:0008270|GO:0015074	sp=Retrovirus-related Pol polyprotein from transposon TNT 1-94: Nicotiana tabacum (Common tobacco).
	Tp57577_TGAC_v2_gene26228	Tp57577_TGAC_v2_mRNA27124	2.56902		GO:0055085|GO:0016021|GO:0042626|GO:0006200|GO:0005524	sp=ABC transporter B family member 9: Arabidopsis thaliana (Mouse-ear cress).
	Tp57577_TGAC_v2_gene26556	Tp57577_TGAC_v2_mRNA27463	2.56672		GO:0005506|GO:0016226|GO:0051536|GO:0003677	tr=Tigger transposable element-derived protein: Medicago truncatula (Barrel medic) (Medicago tribuloides).
	Tp57577_TGAC_v2_gene4692	Tp57577_TGAC_v2_mRNA4845	2.56525	EC:1.1.3.8|EC:1.1.1.158|EC:1.1.3.37	GO:0050660|GO:0050105|GO:0016020|GO:0005618|GO:0008762|GO:0055114|GO:0003885|GO:0019852|GO:0006040	tr=Putative uncharacterized protein: Medicago truncatula (Barrel medic) (Medicago tribuloides).
	Tp57577_TGAC_v2_gene16325	Tp57577_TGAC_v2_mRNA16888	2.53964			tr=Uncharacterized protein: Glycine max (Soybean) (Glycine hispida).
	Tp57577_TGAC_v2_gene29208	Tp57577_TGAC_v2_mRNA30208	2.48893	EC:1.3.1.33	GO:0016630|GO:0009706|GO:0005516|GO:0055114|GO:0000166|GO:0015031|GO:0015995|GO:0019685	sp=Short-chain dehydrogenase TIC 32, chloroplastic: Pisum sativum (Garden pea).
	Tp57577_TGAC_v2_gene8021	Tp57577_TGAC_v2_mRNA8294	2.46887			sp=Putative ripening-related protein 2: Oryza sativa subsp. japonica (Rice).
	Tp57577_TGAC_v2_gene31821	Tp57577_TGAC_v2_mRNA32888	2.43644			sp=UPF0481 protein At3g47200: Arabidopsis thaliana (Mouse-ear cress).
	Tp57577_TGAC_v2_gene3208	Tp57577_TGAC_v2_mRNA3300	2.40232			tr=Putative uncharacterized protein: Medicago truncatula (Barrel medic) (Medicago tribuloides).
	Tp57577_TGAC_v2_gene12574	Tp57577_TGAC_v2_mRNA12982	2.39697	EC:2.3.1.51	GO:0003841|GO:0016020|GO:0048235|GO:0005739|GO:0080167|GO:0008654|GO:0042967|GO:0046486	sp=Glycerol-3-phosphate acyltransferase 1: Arabidopsis thaliana (Mouse-ear cress).
	Tp57577_TGAC_v2_gene36276	Tp57577_TGAC_v2_mRNA37496	2.38026			tr=Uncharacterized protein: Glycine max (Soybean) (Glycine hispida).
	Tp57577_TGAC_v2_gene24650	Tp57577_TGAC_v2_mRNA25499	2.36574			tr=Putative uncharacterized protein At2g37520: Arabidopsis thaliana (Mouse-ear cress).
	Tp57577_TGAC_v2_gene32266	Tp57577_TGAC_v2_mRNA33343	2.32157	EC:3.2.1.14	GO:0004568|GO:0005975|GO:0006032|GO:0005886|GO:0009809|GO:0016998	sp=Chitinase-like protein 1: Arabidopsis thaliana (Mouse-ear cress).
	Tp57577_TGAC_v2_gene6033	Tp57577_TGAC_v2_mRNA6240	2.29517			tr=Ankyrin repeat domain-containing protein: Medicago truncatula (Barrel medic) (Medicago tribuloides).
	Tp57577_TGAC_v2_gene16930	Tp57577_TGAC_v2_mRNA17515	2.28721			tr=ATP-dependent DNA helicase PIF1: Medicago truncatula (Barrel medic) (Medicago tribuloides).
	Tp57577_TGAC_v2_gene35177	Tp57577_TGAC_v2_mRNA36372	2.26887			tr=Uncharacterized protein: Glycine max (Soybean) (Glycine hispida).
	Tp57577_TGAC_v2_gene13991	Tp57577_TGAC_v2_mRNA14454	2.26312		GO:0003743|GO:0001666|GO:0035145|GO:0005730|GO:0008026|GO:0016607|GO:0005524|GO:0006397|GO:0016020|GO:0005840|GO:0006446	sp=Eukaryotic initiation factor 4A-3: Nicotiana plumbaginifolia (Leadwort-leaved tobacco) (Tex-Mex tobacco).
	Tp57577_TGAC_v2_gene14157	Tp57577_TGAC_v2_mRNA14631	2.25948			sp=Probably inactive leucine-rich repeat receptor-like protein kinase At3g28040: Arabidopsis thaliana (Mouse-ear cress).
	Tp57577_TGAC_v2_gene16422	Tp57577_TGAC_v2_mRNA16985	2.23559	EC:2.7.11.0	GO:0004674|GO:0009536|GO:0043167|GO:0000166|GO:0016310|GO:0009069	sp=Calcium-dependent protein kinase 17: Arabidopsis thaliana (Mouse-ear cress).
	Tp57577_TGAC_v2_gene30000	Tp57577_TGAC_v2_mRNA31024	2.22386			tr=TdcA1-ORF2 protein: Medicago truncatula (Barrel medic) (Medicago tribuloides).
	Tp57577_TGAC_v2_gene21259	Tp57577_TGAC_v2_mRNA21989	2.14568		GO:0009733|GO:0005618|GO:0010228|GO:0005886|GO:0010051	sp=Cullin-associated NEDD8-dissociated protein 1: Arabidopsis thaliana (Mouse-ear cress).
	Tp57577_TGAC_v2_gene171	Tp57577_TGAC_v2_mRNA171	2.13686	EC:1.1.1.145	GO:0006694|GO:0003854|GO:0050662|GO:0000166|GO:0055114|GO:0008207|GO:0008209|GO:0008210	sp=Cinnamoyl-CoA reductase 2: Arabidopsis thaliana (Mouse-ear cress).
	Tp57577_TGAC_v2_gene7633	Tp57577_TGAC_v2_mRNA7896	2.06708	EC:2.7.11.0	GO:0006468|GO:0005524|GO:0004674|GO:0009069	tr=Uncharacterized protein: Phaseolus vulgaris (Kidney bean) (French bean).
	Tp57577_TGAC_v2_gene12190	Tp57577_TGAC_v2_mRNA12587	2.06257	EC:2.4.1.12	GO:0016760|GO:0030244|GO:0016021|GO:0008270|GO:0005982|GO:0005985|GO:0006011	sp=Probable cellulose synthase A catalytic subunit 6 [UDP-forming]: Oryza sativa subsp. japonica (Rice).
	Tp57577_TGAC_v2_gene9037	Tp57577_TGAC_v2_mRNA9341	2.04852			tr=Putative uncharacterized protein: Medicago truncatula (Barrel medic) (Medicago tribuloides).
	Tp57577_TGAC_v2_gene14259	Tp57577_TGAC_v2_mRNA14738	2.03878		GO:0005488	tr=Putative uncharacterized protein: Vitis vinifera (Grape).
	Tp57577_TGAC_v2_gene23652	Tp57577_TGAC_v2_mRNA24463	2.03851			sp=Rhodanese-like domain-containing protein 6: Arabidopsis thaliana (Mouse-ear cress).
	Tp57577_TGAC_v2_gene18014	Tp57577_TGAC_v2_mRNA18641	2.00108	EC:2.7.11.23	GO:0008353|GO:0005886|GO:0006468|GO:0005524|GO:0009069	sp=Probable serine/threonine-protein kinase At1g09600: Arabidopsis thaliana (Mouse-ear cress).
	Tp57577_TGAC_v2_gene21245	Tp57577_TGAC_v2_mRNA21975	1.98	EC:2.7.11.0	GO:0043231|GO:0004674|GO:0044444|GO:0043167|GO:0000166|GO:0016310|GO:0009069	sp=Calcium-dependent protein kinase 20: Arabidopsis thaliana (Mouse-ear cress).
	Tp57577_TGAC_v2_gene32453	Tp57577_TGAC_v2_mRNA33541	1.9392			tr=Uncharacterized protein: Glycine max (Soybean) (Glycine hispida).
	Tp57577_TGAC_v2_gene32827	Tp57577_TGAC_v2_mRNA33931	1.89816			tr=Putative uncharacterized protein: Vitis vinifera (Grape).
	Tp57577_TGAC_v2_gene13970	Tp57577_TGAC_v2_mRNA14433	1.86461		GO:0030001|GO:0046873	Isoform 2 of Magnesium transporter MRS2-2 OS=Arabidopsis thaliana GN=MRS2-2
	Tp57577_TGAC_v2_gene26141	Tp57577_TGAC_v2_mRNA27034	1.8598		GO:0003676|GO:0008270|GO:0015074	tr=Putative uncharacterized protein: Vitis vinifera (Grape).
	Tp57577_TGAC_v2_gene23779	Tp57577_TGAC_v2_mRNA24595	1.83738		GO:0044699|GO:0016020	sp=Bidirectional sugar transporter SWEET13: Arabidopsis thaliana (Mouse-ear cress).
	Tp57577_TGAC_v2_gene1183	Tp57577_TGAC_v2_mRNA1195	1.82924	EC:2.7.1.107	GO:0007205|GO:0016310|GO:0009507|GO:0004143|GO:0009395|GO:0046486	Isoform 2 of Diacylglycerol kinase 5 OS=Arabidopsis thaliana GN=DGK5
	Tp57577_TGAC_v2_gene20679	Tp57577_TGAC_v2_mRNA21389	1.80503	EC:3.2.1.23	GO:0030246|GO:0004565|GO:0006012|GO:0006027|GO:0006687|GO:0009341|GO:0046486	sp=Beta-galactosidase 7: Arabidopsis thaliana (Mouse-ear cress).
	Tp57577_TGAC_v2_gene1321	Tp57577_TGAC_v2_mRNA1337	1.75928	EC:6.1.1.22	GO:0004816|GO:0006421|GO:0003676|GO:0005739|GO:0048481|GO:0005524|GO:0009507|GO:0006522|GO:0006531	sp=Asparagine--tRNA ligase, chloroplastic/mitochondrial: Arabidopsis thaliana (Mouse-ear cress).
	Tp57577_TGAC_v2_gene26691	Tp57577_TGAC_v2_mRNA27603	1.75484		GO:0005488	tr=Putative uncharacterized protein: Vitis vinifera (Grape).
	Tp57577_TGAC_v2_gene21230	Tp57577_TGAC_v2_mRNA21959	1.72054			sp=F-box/kelch-repeat protein At3g23880: Arabidopsis thaliana (Mouse-ear cress).
	Tp57577_TGAC_v2_gene16782	Tp57577_TGAC_v2_mRNA17363	1.66321		GO:0016301|GO:0016310	sp=LRR receptor-like serine/threonine-protein kinase GSO1: Arabidopsis thaliana (Mouse-ear cress).
	Tp57577_TGAC_v2_gene18776	Tp57577_TGAC_v2_mRNA19429	1.65437	EC:5.4.4.2	GO:0008909|GO:0016023|GO:0016740|GO:0006744|GO:0019290	sp=mRNA cap guanine-N7 methyltransferase 2: Arabidopsis thaliana (Mouse-ear cress).
	Tp57577_TGAC_v2_gene9974	Tp57577_TGAC_v2_mRNA10311	1.65411		GO:0016301	sp=Cysteine-rich receptor-like protein kinase 25: Arabidopsis thaliana (Mouse-ear cress).
	Tp57577_TGAC_v2_gene38821	Tp57577_TGAC_v2_mRNA40133	1.64418			sp=Probable cytochrome c biosynthesis protein: Daucus carota (Carrot). Mitochondrion.
	Tp57577_TGAC_v2_gene30893	Tp57577_TGAC_v2_mRNA31936	1.62312			tr=Putative retrovirus-like polyprotein: Phaseolus vulgaris (Kidney bean) (French bean).
	Tp57577_TGAC_v2_gene2083	Tp57577_TGAC_v2_mRNA2133	1.60466
	Tp57577_TGAC_v2_gene2584	Tp57577_TGAC_v2_mRNA2656	1.60407		GO:0005886|GO:0055085	sp=Probable metal-nicotianamine transporter YSL7: Arabidopsis thaliana (Mouse-ear cress).
	Tp57577_TGAC_v2_gene36808	Tp57577_TGAC_v2_mRNA38041	1.59681		GO:0003779|GO:0030036	sp=Formin-like protein 5: Arabidopsis thaliana (Mouse-ear cress).
	Tp57577_TGAC_v2_gene9582	Tp57577_TGAC_v2_mRNA9903	1.58406			sp=9-cis-epoxycarotenoid dioxygenase NCED9, chloroplastic: Arabidopsis thaliana (Mouse-ear cress).
	Tp57577_TGAC_v2_gene38421	Tp57577_TGAC_v2_mRNA39718	1.58006		GO:0006810|GO:0016020|GO:0005215	sp=Protein NRT1/ PTR FAMILY 2.8: Arabidopsis thaliana (Mouse-ear cress).
	Tp57577_TGAC_v2_gene13890	Tp57577_TGAC_v2_mRNA14349	1.56399		GO:0031167|GO:0000179	tr=Uncharacterized protein: Prunus persica (Peach) (Amygdalus persica).
	Tp57577_TGAC_v2_gene37397	Tp57577_TGAC_v2_mRNA38653	1.53637		GO:0004672|GO:0016310	sp=Putative cysteine-rich receptor-like protein kinase 43: Arabidopsis thaliana (Mouse-ear cress).
	Tp57577_TGAC_v2_gene35453	Tp57577_TGAC_v2_mRNA36657	1.47218		GO:0097159|GO:0043167|GO:1901363	sp=Retrovirus-related Pol polyprotein from transposon TNT 1-94: Nicotiana tabacum (Common tobacco).
	Tp57577_TGAC_v2_gene12205	Tp57577_TGAC_v2_mRNA12602	1.45606		GO:0016798|GO:0008152	sp=Beta-glucosidase 24: Oryza sativa subsp. japonica (Rice).
	Tp57577_TGAC_v2_gene30258	Tp57577_TGAC_v2_mRNA31284	1.43834		GO:0020037|GO:0016705|GO:0004497|GO:0005506|GO:0009055|GO:0055114|GO:0006118	sp=Geraniol 8-hydroxylase: Catharanthus roseus (Madagascar periwinkle) (Vinca rosea).
	Tp57577_TGAC_v2_gene34519	Tp57577_TGAC_v2_mRNA35692	1.43202	EC:3.6.1.3	GO:0016887|GO:0000166	sp=ABC transporter G family member 11: Arabidopsis thaliana (Mouse-ear cress).
	Tp57577_TGAC_v2_gene23439	Tp57577_TGAC_v2_mRNA24246	1.38188		GO:0003700|GO:0003677|GO:0009825|GO:0006355|GO:0005667|GO:0045449	sp=Dehydration-responsive element-binding protein 3: Arabidopsis thaliana (Mouse-ear cress).
	Tp57577_TGAC_v2_gene32204	Tp57577_TGAC_v2_mRNA33280	1.3631			sp=Lamin-like protein: Arabidopsis thaliana (Mouse-ear cress).
	Tp57577_TGAC_v2_gene7832	Tp57577_TGAC_v2_mRNA8100	1.3028			tr=AT-hook DNA-binding protein: Medicago truncatula (Barrel medic) (Medicago tribuloides).
	Tp57577_TGAC_v2_gene12314	Tp57577_TGAC_v2_mRNA12713	1.29951			sp=Putative FBD-associated F-box protein At3g50710: Arabidopsis thaliana (Mouse-ear cress).
	Tp57577_TGAC_v2_gene32037	Tp57577_TGAC_v2_mRNA33110	1.29543		GO:0005488|GO:0016798|GO:0008152	sp=Acidic endochitinase: Phaseolus angularis (Azuki bean) (Vigna angularis).
	Tp57577_TGAC_v2_gene34224	Tp57577_TGAC_v2_mRNA35380	1.2736			sp=Pentatricopeptide repeat-containing protein MRL1, chloroplastic: Arabidopsis thaliana (Mouse-ear cress).
	Tp57577_TGAC_v2_gene28976	Tp57577_TGAC_v2_mRNA29959	1.2624		GO:0043231|GO:0004672|GO:0044444|GO:0000166|GO:0016310|GO:0016020	sp=Putative receptor-like protein kinase At3g47110: Arabidopsis thaliana (Mouse-ear cress).
	Tp57577_TGAC_v2_gene40002	Tp57577_TGAC_v2_mRNA41351	1.22539
	Tp57577_TGAC_v2_gene27857	Tp57577_TGAC_v2_mRNA28800	1.22067			tr=Putative uncharacterized protein: Medicago truncatula (Barrel medic) (Medicago tribuloides).
	Tp57577_TGAC_v2_gene15820	Tp57577_TGAC_v2_mRNA16357	1.21259	EC:3.4.21.0	GO:0010205|GO:0004252|GO:0009507|GO:0006508	sp=Protease Do-like 7: Arabidopsis thaliana (Mouse-ear cress).
	Tp57577_TGAC_v2_gene6669	Tp57577_TGAC_v2_mRNA6907	1.20892		GO:0016740	tr=Putative uncharacterized protein: Trifolium pratense (Red clover).
	Tp57577_TGAC_v2_gene19413	Tp57577_TGAC_v2_mRNA20087	1.19578
	Tp57577_TGAC_v2_gene34257	Tp57577_TGAC_v2_mRNA35418	1.19474			tr=Gene X-like protein: Medicago truncatula (Barrel medic) (Medicago tribuloides).
	Tp57577_TGAC_v2_gene5607	Tp57577_TGAC_v2_mRNA5800	1.17461			sp=Putative disease resistance protein RGA4: Solanum bulbocastanum (Wild potato).
	Tp57577_TGAC_v2_gene6010	Tp57577_TGAC_v2_mRNA6217	1.16877		GO:0016310|GO:0004672|GO:0000166	Isoform 2 of Probable leucine-rich repeat receptor-like protein kinase At1g35710 OS=Arabidopsis thaliana GN=At1g35710
	Tp57577_TGAC_v2_gene22256	Tp57577_TGAC_v2_mRNA23018	1.13123		GO:0016772|GO:0044238|GO:0097159|GO:0043170|GO:1901363|GO:0044237	sp=Putative ribonuclease H protein At1g65750: Arabidopsis thaliana (Mouse-ear cress).
	Tp57577_TGAC_v2_gene36630	Tp57577_TGAC_v2_mRNA37855	1.0935			tr=Disease resistance RPP8-like protein: Medicago truncatula (Barrel medic) (Medicago tribuloides).
	Tp57577_TGAC_v2_gene5814	Tp57577_TGAC_v2_mRNA6013	1.07985		GO:0016301|GO:0000166	tr=NBS-LRR protein: Cicer arietinum (Chickpea) (Garbanzo).
	Tp57577_TGAC_v2_gene12638	Tp57577_TGAC_v2_mRNA13049	1.06329	EC:2.7.7.48	GO:0000166|GO:0003968|GO:0048544|GO:0003723|GO:0048366|GO:0010492|GO:0010267|GO:0005634|GO:0009616|GO:0048440|GO:0005739|GO:0006144|GO:0031379	sp=Probable RNA-dependent RNA polymerase SHL2: Oryza sativa subsp. japonica (Rice).
	Tp57577_TGAC_v2_gene10494	Tp57577_TGAC_v2_mRNA10845	1.04036		GO:0006412|GO:0032550|GO:0005622|GO:0032555|GO:0035639	sp=Elongation factor G, mitochondrial: Oryza sativa subsp. japonica (Rice).
	Tp57577_TGAC_v2_gene2582	Tp57577_TGAC_v2_mRNA2654	1.03574			tr=Uncharacterized protein: Glycine max (Soybean) (Glycine hispida).
	Tp57577_TGAC_v2_gene13601	Tp57577_TGAC_v2_mRNA14054	0.992883		GO:0008270	tr=Self-incompatibility protein: Medicago truncatula (Barrel medic) (Medicago tribuloides).
	Tp57577_TGAC_v2_gene17162	Tp57577_TGAC_v2_mRNA17758	0.978011	EC:2.3.1.74	GO:0016210|GO:0010584|GO:0009813	sp=4-hydroxycoumarin synthase 2: Sorbus aucuparia (European mountain ash) (Rowan).
	Tp57577_TGAC_v2_gene10960	Tp57577_TGAC_v2_mRNA11318	0.976053		GO:0005634	sp=Chromo domain-containing protein LHP1: Arabidopsis thaliana (Mouse-ear cress).
	Tp57577_TGAC_v2_gene31530	Tp57577_TGAC_v2_mRNA32590	0.975205		GO:0022891|GO:0009941|GO:0055085|GO:0016021	sp=Plastidic glucose transporter 4: Arabidopsis thaliana (Mouse-ear cress).
	Tp57577_TGAC_v2_gene962	Tp57577_TGAC_v2_mRNA968	0.97479		GO:0016310|GO:0004672|GO:0000166	sp=Putative leucine-rich repeat receptor-like protein kinase At2g19210: Arabidopsis thaliana (Mouse-ear cress).
	Tp57577_TGAC_v2_gene32168	Tp57577_TGAC_v2_mRNA33242	0.97318		GO:0009705|GO:0015743|GO:0005253	sp=Putative aluminum-activated malate transporter 3: Arabidopsis thaliana (Mouse-ear cress).
	Tp57577_TGAC_v2_gene25671	Tp57577_TGAC_v2_mRNA26549	0.960934			sp=GDSL esterase/lipase At4g26790: Arabidopsis thaliana (Mouse-ear cress).
	Tp57577_TGAC_v2_gene38182	Tp57577_TGAC_v2_mRNA39473	0.936935		GO:0016021|GO:0008219|GO:0050896	sp=MLO protein homolog 1: Oryza sativa subsp. japonica (Rice).
	Tp57577_TGAC_v2_gene16130	Tp57577_TGAC_v2_mRNA16683	0.915378		GO:0043231|GO:0044260|GO:0097159|GO:0090304|GO:1901363	tr=Putative uncharacterized protein: Lotus japonicus (Lotus corniculatus var. japonicus).
	Tp57577_TGAC_v2_gene36144	Tp57577_TGAC_v2_mRNA37363	0.895202			tr=Uncharacterized protein: Oryza brachyantha.
	Tp57577_TGAC_v2_gene27540	Tp57577_TGAC_v2_mRNA28481	0.878021		GO:0005488	tr=Putative uncharacterized protein: Medicago truncatula (Barrel medic) (Medicago tribuloides).
	Tp57577_TGAC_v2_gene26121	Tp57577_TGAC_v2_mRNA27012	0.871728			sp=Transcription factor CYCLOIDEA: Antirrhinum majus (Garden snapdragon).
	Tp57577_TGAC_v2_gene26005	Tp57577_TGAC_v2_mRNA26894	0.871728		GO:0016788	sp=GDSL esterase/lipase At1g71250: Arabidopsis thaliana (Mouse-ear cress).
	Tp57577_TGAC_v2_gene28720	Tp57577_TGAC_v2_mRNA29688	0.811162			tr=Putative uncharacterized protein: Medicago truncatula (Barrel medic) (Medicago tribuloides).
	Tp57577_TGAC_v2_gene29938	Tp57577_TGAC_v2_mRNA30962	0.77304		GO:0044238|GO:0044260|GO:0097159|GO:0043167|GO:1901363|GO:0003824	sp=Retrovirus-related Pol polyprotein from transposon TNT 1-94: Nicotiana tabacum (Common tobacco).
	Tp57577_TGAC_v2_gene10684	Tp57577_TGAC_v2_mRNA11040	0.765988		GO:0009414|GO:0006857|GO:0005886|GO:0015706|GO:0010167|GO:0016021|GO:0015112	sp=Protein NRT1/ PTR FAMILY 6.2: Arabidopsis thaliana (Mouse-ear cress).
	Tp57577_TGAC_v2_gene13940	Tp57577_TGAC_v2_mRNA14402	0.758976		GO:0004672|GO:0016310	sp=Serine/threonine-protein kinase BLUS1: Arabidopsis thaliana (Mouse-ear cress).
	Tp57577_TGAC_v2_gene29924	Tp57577_TGAC_v2_mRNA30948	0.750752			sp=Probable disease resistance protein At5g66890: Arabidopsis thaliana (Mouse-ear cress).
	Tp57577_TGAC_v2_gene17989	Tp57577_TGAC_v2_mRNA18616	0.749877			sp=Peroxidase 44: Arabidopsis thaliana (Mouse-ear cress).
	Tp57577_TGAC_v2_gene18902	Tp57577_TGAC_v2_mRNA19558	0.745152	EC:3.1.26.4|EC:2.7.7.49	GO:0004523|GO:0003964|GO:0006278|GO:0003723|GO:0051252	sp=Uncharacterized mitochondrial protein AtMg01250: Arabidopsis thaliana (Mouse-ear cress). Mitochondrion.
	Tp57577_TGAC_v2_gene19098	Tp57577_TGAC_v2_mRNA19757	0.706966		GO:0016020|GO:0005739	tr=BI1-like protein: Medicago truncatula (Barrel medic) (Medicago tribuloides).
	Tp57577_TGAC_v2_gene31983	Tp57577_TGAC_v2_mRNA33054	0.702676			tr=ATP-dependent DNA helicase PIF1: Medicago truncatula (Barrel medic) (Medicago tribuloides).
	Tp57577_TGAC_v2_gene31005	Tp57577_TGAC_v2_mRNA32051	0.701246	EC:2.7.7.49	GO:0003723|GO:0055114|GO:0006278|GO:0003964|GO:0016491|GO:0016787	sp=RNA-directed DNA polymerase homolog: Oenothera berteroana (Bertero's evening primrose). Mitochondrion.
	Tp57577_TGAC_v2_gene24878	Tp57577_TGAC_v2_mRNA25732	0.680653
	Tp57577_TGAC_v2_gene8121	Tp57577_TGAC_v2_mRNA8398	0.65898	EC:2.7.8.0	GO:0016020|GO:0016780	tr=Uncharacterized protein: Medicago truncatula (Barrel medic) (Medicago tribuloides).
	Tp57577_TGAC_v2_gene31132	Tp57577_TGAC_v2_mRNA32179	0.657135			tr=Putative uncharacterized protein: Medicago truncatula (Barrel medic) (Medicago tribuloides).
	Tp57577_TGAC_v2_gene38980	Tp57577_TGAC_v2_mRNA40301	0.634619		GO:0016874	sp=Probable ubiquitin-conjugating enzyme E2 25: Arabidopsis thaliana (Mouse-ear cress).
	Tp57577_TGAC_v2_gene24381	Tp57577_TGAC_v2_mRNA25219	0.631203	EC:2.7.11.0	GO:0006468|GO:0005524|GO:0004674|GO:0009069	sp=Probable receptor-like protein kinase At1g67000: Arabidopsis thaliana (Mouse-ear cress).
	Tp57577_TGAC_v2_gene17387	Tp57577_TGAC_v2_mRNA17994	0.627139	EC:1.1.99.1	GO:0050660|GO:0008812|GO:0055114|GO:0006066|GO:0016829|GO:0006544|GO:0006563|GO:0006566	tr=Choline dehydrogenase: Medicago truncatula (Barrel medic) (Medicago tribuloides).
	Tp57577_TGAC_v2_gene31715	Tp57577_TGAC_v2_mRNA32780	0.625918		GO:0004672|GO:0006468|GO:0005524	sp=Probable leucine-rich repeat receptor-like protein kinase At5g05160: Arabidopsis thaliana (Mouse-ear cress).
	Tp57577_TGAC_v2_gene7541	Tp57577_TGAC_v2_mRNA7794	0.624753	EC:2.7.11.0	GO:0035091|GO:0007154|GO:0004674|GO:0016310|GO:0009069	tr=Sorting nexin-16: Medicago truncatula (Barrel medic) (Medicago tribuloides).
	Tp57577_TGAC_v2_gene13177	Tp57577_TGAC_v2_mRNA13616	0.623863	EC:2.7.11.0	GO:0016491|GO:0006468|GO:0005524|GO:0004674|GO:0009069	sp=Probable leucine-rich repeat receptor-like serine/threonine-protein kinase At3g14840: Arabidopsis thaliana (Mouse-ear cress).
	Tp57577_TGAC_v2_gene17375	Tp57577_TGAC_v2_mRNA17982	0.621635		GO:0006633|GO:0055114|GO:0016021|GO:0016491|GO:0005506	tr=Uncharacterized protein: Solanum lycopersicum (Tomato) (Lycopersicon esculentum).
	Tp57577_TGAC_v2_gene14256	Tp57577_TGAC_v2_mRNA14735	0.619077	EC:1.3.99.3|EC:1.3.3.6	GO:0003995|GO:0005777|GO:0009620|GO:0003997|GO:0009611|GO:0009695|GO:0006635|GO:0009555|GO:0050660|GO:0002213|GO:0001676|GO:0046686|GO:0006118|GO:0006637	sp=Peroxisomal acyl-coenzyme A oxidase 1: Arabidopsis thaliana (Mouse-ear cress).
	Tp57577_TGAC_v2_gene4418	Tp57577_TGAC_v2_mRNA4563	0.615496			tr=Putative uncharacterized protein: Medicago truncatula (Barrel medic) (Medicago tribuloides).
	Tp57577_TGAC_v2_gene6854	Tp57577_TGAC_v2_mRNA7097	0.614544
	Tp57577_TGAC_v2_gene2059	Tp57577_TGAC_v2_mRNA2108	0.590836			tr=Polynucleotidyl transferase, Ribonuclease H fold: Medicago truncatula (Barrel medic) (Medicago tribuloides).
	Tp57577_TGAC_v2_gene14158	Tp57577_TGAC_v2_mRNA14632	0.587711		GO:0046872|GO:0016705|GO:0004497	sp=Cytochrome P450 71D10: Glycine max (Soybean) (Glycine hispida).
	Tp57577_TGAC_v2_gene13469	Tp57577_TGAC_v2_mRNA13922	0.585634		GO:0006334|GO:0005634	sp=Nucleosome assembly protein 1:2: Nicotiana tabacum (Common tobacco).
	Tp57577_TGAC_v2_gene14474	Tp57577_TGAC_v2_mRNA14956	0.568996			sp=Probable E3 ubiquitin-protein ligase ARI10: Arabidopsis thaliana (Mouse-ear cress).
	Tp57577_TGAC_v2_gene5911	Tp57577_TGAC_v2_mRNA6114	0.555699		GO:0044238|GO:0003676|GO:0044260|GO:0016301	tr=RNA-directed DNA polymerase (Reverse transcriptase): Medicago truncatula (Barrel medic) (Medicago tribuloides).
	Tp57577_TGAC_v2_gene20394	Tp57577_TGAC_v2_mRNA21099	0.550745			tr=Uncharacterized protein: Solanum tuberosum (Potato).
	Tp57577_TGAC_v2_gene31918	Tp57577_TGAC_v2_mRNA32987	0.549878			tr=Replication factor A 51 kDa subunit: Medicago truncatula (Barrel medic) (Medicago tribuloides).
	Tp57577_TGAC_v2_gene27761	Tp57577_TGAC_v2_mRNA28704	0.547762	EC:2.7.7.49	GO:0003964|GO:0006278|GO:0003723|GO:0005634|GO:0015074	sp=RNA-directed DNA polymerase homolog: Oenothera berteroana (Bertero's evening primrose). Mitochondrion.
	Tp57577_TGAC_v2_gene40274	Tp57577_TGAC_v2_mRNA41624	0.539627	EC:2.7.7.49	GO:0003723|GO:0055114|GO:0006278|GO:0003964|GO:0016491|GO:0016787	sp=RNA-directed DNA polymerase homolog: Oenothera berteroana (Bertero's evening primrose). Mitochondrion.
	Tp57577_TGAC_v2_gene29759	Tp57577_TGAC_v2_mRNA30776	0.53893	EC:2.6.1.0	GO:0009791|GO:0048608|GO:0008483|GO:0016829|GO:0044767	sp=Tryptophan aminotransferase-related protein 2: Arabidopsis thaliana (Mouse-ear cress).
	Tp57577_TGAC_v2_gene34908	Tp57577_TGAC_v2_mRNA36101	0.53332			tr=Putative uncharacterized protein: Medicago truncatula (Barrel medic) (Medicago tribuloides).
	Tp57577_TGAC_v2_gene28831	Tp57577_TGAC_v2_mRNA29804	0.531453			tr=Putative uncharacterized protein: Medicago truncatula (Barrel medic) (Medicago tribuloides).
	Tp57577_TGAC_v2_gene29049	Tp57577_TGAC_v2_mRNA30035	0.528038	EC:1.1.1.0	GO:0008152|GO:0005488|GO:0016616	sp=Dihydroflavonol-4-reductase: Petunia hybrida (Petunia).
	Tp57577_TGAC_v2_gene26419	Tp57577_TGAC_v2_mRNA27325	0.521571		GO:0042626|GO:0097159|GO:1901363|GO:0006810	sp=ABC transporter B family member 13: Arabidopsis thaliana (Mouse-ear cress).
	Tp57577_TGAC_v2_gene38678	Tp57577_TGAC_v2_mRNA39984	0.507291		GO:0016020|GO:0044765|GO:0042626|GO:0022891|GO:0006200|GO:0005524|GO:0005739	sp=Probable pleiotropic drug resistance protein 2: Oryza sativa subsp. japonica (Rice).
	Tp57577_TGAC_v2_gene36337	Tp57577_TGAC_v2_mRNA37558	0.506399		GO:0016301	sp=Probable receptor protein kinase TMK1: Arabidopsis thaliana (Mouse-ear cress).
	Tp57577_TGAC_v2_gene1148	Tp57577_TGAC_v2_mRNA1160	0.503577		GO:0005488|GO:0016301	sp=Calcium-dependent protein kinase isoform 2: Oryza sativa subsp. japonica (Rice).
	Tp57577_TGAC_v2_gene25892	Tp57577_TGAC_v2_mRNA26776	0.502452		GO:0005097|GO:0005739|GO:0032851	tr=TBC1 domain family member: Medicago truncatula (Barrel medic) (Medicago tribuloides).
	Tp57577_TGAC_v2_gene13165	Tp57577_TGAC_v2_mRNA13604	0.480348			tr=Uncharacterized protein: Glycine max (Soybean) (Glycine hispida).
	Tp57577_TGAC_v2_gene11787	Tp57577_TGAC_v2_mRNA12168	0.472014		GO:0006508|GO:0008234	tr=Cysteine proteinase: Medicago truncatula (Barrel medic) (Medicago tribuloides).
	Tp57577_TGAC_v2_gene25175	Tp57577_TGAC_v2_mRNA26035	0.458177		GO:0006259|GO:0003676|GO:0003824	sp=RNA-directed DNA polymerase homolog: Oenothera berteroana (Bertero's evening primrose). Mitochondrion.
	Tp57577_TGAC_v2_gene33560	Tp57577_TGAC_v2_mRNA34692	0.450122		GO:0050789|GO:0044699|GO:0016020	sp=Phosphate transporter PHO1 homolog 9: Arabidopsis thaliana (Mouse-ear cress).
	Tp57577_TGAC_v2_gene1186	Tp57577_TGAC_v2_mRNA1198	0.439116
	Tp57577_TGAC_v2_gene29138	Tp57577_TGAC_v2_mRNA30135	0.439011		GO:0016485|GO:0016021	sp=Nicastrin: Arabidopsis thaliana (Mouse-ear cress).
	Tp57577_TGAC_v2_gene33243	Tp57577_TGAC_v2_mRNA34364	0.438593	EC:3.6.1.15	GO:0017111	sp=ABC transporter C family member 10: Arabidopsis thaliana (Mouse-ear cress).
	Tp57577_TGAC_v2_gene27840	Tp57577_TGAC_v2_mRNA28783	0.43519		GO:0009651|GO:0048046|GO:0005618|GO:0045735|GO:0030145|GO:0031012	sp=Putative germin-like protein 2-2: Oryza sativa subsp. japonica (Rice).
	Tp57577_TGAC_v2_gene11528	Tp57577_TGAC_v2_mRNA11901	0.430776		GO:0003677|GO:0006355	sp=NAC transcription factor 29: Arabidopsis thaliana (Mouse-ear cress).
	Tp57577_TGAC_v2_gene10051	Tp57577_TGAC_v2_mRNA10391	0.428577
	Tp57577_TGAC_v2_gene21228	Tp57577_TGAC_v2_mRNA21957	0.417386		GO:0016491	sp=Probable indole-3-pyruvate monooxygenase YUCCA10: Arabidopsis thaliana (Mouse-ear cress).
	Tp57577_TGAC_v2_gene14121	Tp57577_TGAC_v2_mRNA14594	0.416309	EC:2.1.1.0	GO:0008168	sp=Anthranilate O-methyltransferase 3: Zea mays (Maize).
	Tp57577_TGAC_v2_gene15932	Tp57577_TGAC_v2_mRNA16474	0.405429		GO:0048442|GO:0010076|GO:0006355|GO:0048441|GO:0003677|GO:0048481|GO:0046983|GO:0048443|GO:0003700|GO:0010093|GO:0001708|GO:0048833|GO:0005667|GO:0045449	Isoform 2 of Agamous-like MADS-box protein AGL3 OS=Arabidopsis thaliana GN=AGL3
	Tp57577_TGAC_v2_gene8678	Tp57577_TGAC_v2_mRNA8970	0.405429			tr=DNA repair and recombination protein PIF1: Medicago truncatula (Barrel medic) (Medicago tribuloides).
	Tp57577_TGAC_v2_gene14120	Tp57577_TGAC_v2_mRNA14593	0.382093		GO:0005488|GO:0043231|GO:0050789|GO:0006351	tr=B3 domain-containing transcription repressor VAL2: Medicago truncatula (Barrel medic) (Medicago tribuloides).
	Tp57577_TGAC_v2_gene14282	Tp57577_TGAC_v2_mRNA14761	0.37348	EC:3.6.1.3	GO:0006200|GO:0005524|GO:0016887|GO:0016020	sp=ABC transporter G family member 11: Arabidopsis thaliana (Mouse-ear cress).
	Tp57577_TGAC_v2_gene25975	Tp57577_TGAC_v2_mRNA26864	0.370747	EC:2.7.7.49|EC:3.4.23.0	GO:0003964|GO:0003677|GO:0006278|GO:0003723|GO:0004190|GO:0006508|GO:0006310	sp=RNA-directed DNA polymerase homolog: Oenothera berteroana (Bertero's evening primrose). Mitochondrion.
	Tp57577_TGAC_v2_gene12409	Tp57577_TGAC_v2_mRNA12814	0.368035	EC:2.7.7.6	GO:0003899|GO:0006351|GO:0003677|GO:0032549|GO:0009507|GO:0005730|GO:0006144|GO:0006206	sp=DNA-directed RNA polymerase subunit beta: Olimarabidopsis pumila (Dwarf rocket) (Arabidopsis griffithiana). Plastid: Chloroplast.
	Tp57577_TGAC_v2_gene34373	Tp57577_TGAC_v2_mRNA35544	0.363934
	Tp57577_TGAC_v2_gene14929	Tp57577_TGAC_v2_mRNA15426	0.361999		GO:0020037|GO:0016705|GO:0004497|GO:0005506|GO:0009055|GO:0016853|GO:0055114|GO:0006118	sp=2-hydroxyisoflavanone synthase: Glycine max (Soybean) (Glycine hispida).
	Tp57577_TGAC_v2_gene34468	Tp57577_TGAC_v2_mRNA35640	0.360751		GO:0005524|GO:0004386	tr=ATP-dependent DNA helicase PIF1: Medicago truncatula (Barrel medic) (Medicago tribuloides).
	Tp57577_TGAC_v2_gene37940	Tp57577_TGAC_v2_mRNA39222	0.345537	EC:3.4.16.0	GO:0016023|GO:0004185|GO:0006508	tr=Serine carboxypeptidase II-3: Medicago truncatula (Barrel medic) (Medicago tribuloides).
	Tp57577_TGAC_v2_gene25895	Tp57577_TGAC_v2_mRNA26779	0.342734			sp=pEARLI1-like lipid transfer protein 1: Arabidopsis thaliana (Mouse-ear cress).
	Tp57577_TGAC_v2_gene9025	Tp57577_TGAC_v2_mRNA9328	0.336167		GO:0043167	sp=Retrovirus-related Pol polyprotein from transposon TNT 1-94: Nicotiana tabacum (Common tobacco).
	Tp57577_TGAC_v2_gene10106	Tp57577_TGAC_v2_mRNA10447	0.324432		GO:0006810|GO:0044763|GO:0042221|GO:0016020|GO:0043168|GO:0009628|GO:0006950|GO:0003824	sp=Glutathione S-transferase U28: Arabidopsis thaliana (Mouse-ear cress).
	Tp57577_TGAC_v2_gene4957	Tp57577_TGAC_v2_mRNA5127	0.321003			tr=Putative uncharacterized protein: Medicago truncatula (Barrel medic) (Medicago tribuloides).
	Tp57577_TGAC_v2_gene18643	Tp57577_TGAC_v2_mRNA19292	0.307966			tr=Uncharacterized protein: Glycine max (Soybean) (Glycine hispida).
	Tp57577_TGAC_v2_gene17512	Tp57577_TGAC_v2_mRNA18125	0.30505		GO:0044765	tr=Putative uncharacterized protein: Medicago truncatula (Barrel medic) (Medicago tribuloides).
	Tp57577_TGAC_v2_gene26980	Tp57577_TGAC_v2_mRNA27904	0.302825			sp=UPF0496 protein At3g49070: Arabidopsis thaliana (Mouse-ear cress).
	Tp57577_TGAC_v2_gene23135	Tp57577_TGAC_v2_mRNA23926	0.300721			tr=Putative uncharacterized protein: Medicago truncatula (Barrel medic) (Medicago tribuloides).
	Tp57577_TGAC_v2_gene26729	Tp57577_TGAC_v2_mRNA27644	0.292455			tr=Integrase core domain containing protein: Phaseolus vulgaris (Kidney bean) (French bean).
	Tp57577_TGAC_v2_gene1728	Tp57577_TGAC_v2_mRNA1768	0.290598		GO:0016787|GO:0044464|GO:0016020	tr=Uncharacterized protein: Glycine max (Soybean) (Glycine hispida).
	Tp57577_TGAC_v2_gene2148	Tp57577_TGAC_v2_mRNA2201	0.289737			tr=Uncharacterized protein: Morus notabilis.
	Tp57577_TGAC_v2_gene38541	Tp57577_TGAC_v2_mRNA39842	0.286804			tr=Putative uncharacterized protein: Medicago truncatula (Barrel medic) (Medicago tribuloides).
	Tp57577_TGAC_v2_gene7616	Tp57577_TGAC_v2_mRNA7878	0.281507		GO:0016023	tr=Palmitoyl-protein thioesterase: Medicago truncatula (Barrel medic) (Medicago tribuloides).
	Tp57577_TGAC_v2_gene32992	Tp57577_TGAC_v2_mRNA34104	0.278213		GO:0016787	tr=Uncharacterized protein: Glycine max (Soybean) (Glycine hispida).
	Tp57577_TGAC_v2_gene34207	Tp57577_TGAC_v2_mRNA35360	0.274368		GO:0006810|GO:0097159|GO:0044699|GO:1901363|GO:0016020	sp=K(+) efflux antiporter 2, chloroplastic: Arabidopsis thaliana (Mouse-ear cress).
	Tp57577_TGAC_v2_gene37280	Tp57577_TGAC_v2_mRNA38526	0.272953			sp=Pentatricopeptide repeat-containing protein At3g16010: Arabidopsis thaliana (Mouse-ear cress).
	Tp57577_TGAC_v2_gene4585	Tp57577_TGAC_v2_mRNA4733	0.27245
	Tp57577_TGAC_v2_gene9057	Tp57577_TGAC_v2_mRNA9362	0.27094			tr=Uncharacterized protein: Glycine max (Soybean) (Glycine hispida).
	Tp57577_TGAC_v2_gene26060	Tp57577_TGAC_v2_mRNA26949	0.270286		GO:0044763	sp=Cyclin-D4-1: Arabidopsis thaliana (Mouse-ear cress).
	Tp57577_TGAC_v2_gene38371	Tp57577_TGAC_v2_mRNA39668	0.269013			sp=Retrovirus-related Pol polyprotein from transposon TNT 1-94: Nicotiana tabacum (Common tobacco).
	Tp57577_TGAC_v2_gene22319	Tp57577_TGAC_v2_mRNA23087	0.265131			sp=Legumin A: Pisum sativum (Garden pea).
	Tp57577_TGAC_v2_gene21769	Tp57577_TGAC_v2_mRNA22516	0.264001			sp=Ribonuclease 3: Arabidopsis thaliana (Mouse-ear cress).
	Tp57577_TGAC_v2_gene24365	Tp57577_TGAC_v2_mRNA25203	0.261811	EC:2.7.11.17	GO:0006468|GO:0005509|GO:0009536|GO:0080092|GO:0005524|GO:0004683|GO:0005886|GO:0009069	sp=Calcium-dependent protein kinase 17: Arabidopsis thaliana (Mouse-ear cress).
	Tp57577_TGAC_v2_gene25366	Tp57577_TGAC_v2_mRNA26229	0.251072			tr=Putative uncharacterized protein: Medicago truncatula (Barrel medic) (Medicago tribuloides).
	Tp57577_TGAC_v2_gene10727	Tp57577_TGAC_v2_mRNA11084	0.244153	EC:3.2.1.24	GO:0004559|GO:0016023|GO:0030246|GO:0006013|GO:0008270	tr=Lysosomal alpha-mannosidase: Medicago truncatula (Barrel medic) (Medicago tribuloides).
	Tp57577_TGAC_v2_gene36278	Tp57577_TGAC_v2_mRNA37498	0.24257			sp=Triacylglycerol lipase 2: Arabidopsis thaliana (Mouse-ear cress).
	Tp57577_TGAC_v2_gene26193	Tp57577_TGAC_v2_mRNA27088	0.241925	EC:2.7.11.23	GO:0008353|GO:0006468|GO:0005524|GO:0009069	tr=Serine/threonine protein kinase: Medicago truncatula (Barrel medic) (Medicago tribuloides).
	Tp57577_TGAC_v2_gene1930	Tp57577_TGAC_v2_mRNA1974	0.233243
	Tp57577_TGAC_v2_gene15709	Tp57577_TGAC_v2_mRNA16244	0.227424		GO:0009941|GO:0055085|GO:0005509|GO:0016021	tr=Mitochondrial glutamate carrier: Medicago truncatula (Barrel medic) (Medicago tribuloides).
	Tp57577_TGAC_v2_gene4068	Tp57577_TGAC_v2_mRNA4196	0.221654		GO:0016020	tr=Auxin-induced protein 5NG4: Medicago truncatula (Barrel medic) (Medicago tribuloides).
	Tp57577_TGAC_v2_gene21666	Tp57577_TGAC_v2_mRNA22409	0.213729
	Tp57577_TGAC_v2_gene18040	Tp57577_TGAC_v2_mRNA18667	0.212736			tr=F-box protein: Medicago truncatula (Barrel medic) (Medicago tribuloides).
	Tp57577_TGAC_v2_gene10449	Tp57577_TGAC_v2_mRNA10799	0.206475			sp=Tobamovirus multiplication protein 1: Nicotiana tabacum (Common tobacco).
	Tp57577_TGAC_v2_gene8017	Tp57577_TGAC_v2_mRNA8290	0.19708		GO:0005488	sp=Retrovirus-related Pol polyprotein from transposon TNT 1-94: Nicotiana tabacum (Common tobacco).
	Tp57577_TGAC_v2_gene29496	Tp57577_TGAC_v2_mRNA30508	0.196013		GO:0046474|GO:0097159|GO:0043170|GO:0016310|GO:0016301|GO:1901363	sp=Probably inactive leucine-rich repeat receptor-like protein kinase At2g25790: Arabidopsis thaliana (Mouse-ear cress).
	Tp57577_TGAC_v2_gene9684	Tp57577_TGAC_v2_mRNA10010	0.19512			tr=Beta-glucan-elicitor receptor: Glycine max (Soybean) (Glycine hispida).
	Tp57577_TGAC_v2_gene35535	Tp57577_TGAC_v2_mRNA36739	0.191328	EC:2.7.10.0	GO:0004713|GO:0006468|GO:0005524|GO:0016021	sp=Probable LRR receptor-like serine/threonine-protein kinase At4g08850: Arabidopsis thaliana (Mouse-ear cress).
	Tp57577_TGAC_v2_gene3541	Tp57577_TGAC_v2_mRNA3640	0.19122		GO:0016310|GO:0004672	sp=U-box domain-containing protein 52: Arabidopsis thaliana (Mouse-ear cress).
	Tp57577_TGAC_v2_gene26073	Tp57577_TGAC_v2_mRNA26962	0.190834	EC:3.4.16.0	GO:0004185|GO:0006508|GO:0016740	sp=Serine carboxypeptidase-like 17: Arabidopsis thaliana (Mouse-ear cress).
	Tp57577_TGAC_v2_gene18153	Tp57577_TGAC_v2_mRNA18785	0.180008		GO:0006306|GO:0031047	tr=Uncharacterized protein: Glycine max (Soybean) (Glycine hispida).
	Tp57577_TGAC_v2_gene4669	Tp57577_TGAC_v2_mRNA4819	0.178912		GO:0016301|GO:0005216|GO:0016310|GO:0055085|GO:0006811	sp=Leucine-rich repeat receptor-like tyrosine-protein kinase At2g41820: Arabidopsis thaliana (Mouse-ear cress).
	Tp57577_TGAC_v2_gene21981	Tp57577_TGAC_v2_mRNA22734	0.178705		GO:0009674|GO:0071805|GO:0016020	sp=Potassium transporter 19: Oryza sativa subsp. japonica (Rice).
	Tp57577_TGAC_v2_gene28925	Tp57577_TGAC_v2_mRNA29903	0.173947			tr=Uncharacterized protein: Glycine max (Soybean) (Glycine hispida).
	Tp57577_TGAC_v2_gene27296	Tp57577_TGAC_v2_mRNA28232	0.173809	EC:6.3.2.19	GO:0007275|GO:0016567|GO:0006511|GO:0004842|GO:0005634|GO:0008270	sp=E3 ubiquitin-protein ligase: Medicago truncatula (Barrel medic) (Medicago tribuloides).
	Tp57577_TGAC_v2_gene27235	Tp57577_TGAC_v2_mRNA28170	0.172505			sp=Putative UPF0481 protein At3g02645: Arabidopsis thaliana (Mouse-ear cress).
	Tp57577_TGAC_v2_gene23132	Tp57577_TGAC_v2_mRNA23923	0.170874			tr=Uncharacterized protein: Solanum tuberosum (Potato).
	Tp57577_TGAC_v2_gene33798	Tp57577_TGAC_v2_mRNA34938	0.167823			tr=Putative uncharacterized protein: Medicago truncatula (Barrel medic) (Medicago tribuloides).
	Tp57577_TGAC_v2_gene30774	Tp57577_TGAC_v2_mRNA31816	0.165729			tr=Putative uncharacterized protein: Medicago truncatula (Barrel medic) (Medicago tribuloides).
	Tp57577_TGAC_v2_gene34348	Tp57577_TGAC_v2_mRNA35517	0.165578		GO:0016023	sp=Protein NLP9: Arabidopsis thaliana (Mouse-ear cress).
	Tp57577_TGAC_v2_gene39145	Tp57577_TGAC_v2_mRNA40476	0.158372
	Tp57577_TGAC_v2_gene5058	Tp57577_TGAC_v2_mRNA5233	0.148445			tr=U-box domain-containing protein 4: Triticum urartu (Red wild einkorn) (Crithodium urartu).
	Tp57577_TGAC_v2_gene3435	Tp57577_TGAC_v2_mRNA3533	0.145016		GO:0003676|GO:0046983	tr=HAT family dimerization domain protein: Medicago truncatula (Barrel medic) (Medicago tribuloides).
	Tp57577_TGAC_v2_gene38719	Tp57577_TGAC_v2_mRNA40030	0.142366			tr=Transposon-like protein: Beta vulgaris (Sugar beet).
	Tp57577_TGAC_v2_gene4319	Tp57577_TGAC_v2_mRNA4461	0.140425		GO:0055085|GO:0016021	sp=Putative auxin efflux carrier component 5: Arabidopsis thaliana (Mouse-ear cress).
	Tp57577_TGAC_v2_gene8590	Tp57577_TGAC_v2_mRNA8878	0.139551			sp=Nuclear transcription factor Y subunit B-6: Arabidopsis thaliana (Mouse-ear cress).
	Tp57577_TGAC_v2_gene24905	Tp57577_TGAC_v2_mRNA25759	0.139072			tr=Werner syndrome ATP-dependent helicase: Medicago truncatula (Barrel medic) (Medicago tribuloides).
	Tp57577_TGAC_v2_gene4823	Tp57577_TGAC_v2_mRNA4987	0.135143
	Tp57577_TGAC_v2_gene4870	Tp57577_TGAC_v2_mRNA5036	0.135143		GO:0003677|GO:0003682|GO:0016036|GO:0009751|GO:0009686|GO:0003824|GO:0000785	sp=Transcription factor MYB21: Arabidopsis thaliana (Mouse-ear cress).
	Tp57577_TGAC_v2_gene8206	Tp57577_TGAC_v2_mRNA8485	0.135143			tr=Uncharacterized protein: Glycine max (Soybean) (Glycine hispida).
	Tp57577_TGAC_v2_gene24838	Tp57577_TGAC_v2_mRNA25691	0.135143
	Tp57577_TGAC_v2_gene34578	Tp57577_TGAC_v2_mRNA35754	0.135143	EC:1.14.19.0|EC:1.14.99.33	GO:0016717|GO:0055114|GO:0042389|GO:0005739|GO:0016021|GO:0009409|GO:0016720|GO:0009941|GO:0006636|GO:0005789|GO:0080167	sp=Omega-3 fatty acid desaturase, endoplasmic reticulum: Vigna radiata var. radiata (Mung bean) (Phaseolus aureus).
	Tp57577_TGAC_v2_gene15204	Tp57577_TGAC_v2_mRNA15710	0.126822		GO:0005488	sp=Uncharacterized mitochondrial protein AtMg00810: Arabidopsis thaliana (Mouse-ear cress). Mitochondrion.
	Tp57577_TGAC_v2_gene8562	Tp57577_TGAC_v2_mRNA8849	0.125594			tr=Acetyltransferase, putative: Medicago truncatula (Barrel medic) (Medicago tribuloides).
	Tp57577_TGAC_v2_gene4422	Tp57577_TGAC_v2_mRNA4567	0.124156		GO:0003824	tr=Putative uncharacterized protein: Medicago truncatula (Barrel medic) (Medicago tribuloides).
	Tp57577_TGAC_v2_gene31799	Tp57577_TGAC_v2_mRNA32866	0.123828		GO:0016788|GO:0005840|GO:0016740	tr=Ribosomal protein-like protein: Medicago truncatula (Barrel medic) (Medicago tribuloides).
	Tp57577_TGAC_v2_gene28109	Tp57577_TGAC_v2_mRNA29061	0.122067		GO:0003676|GO:0008152|GO:0003824	tr=Putative uncharacterized protein: Vitis vinifera (Grape).
	Tp57577_TGAC_v2_gene16937	Tp57577_TGAC_v2_mRNA17522	0.121739	EC:4.3.3.2	GO:0044464|GO:0016844|GO:0016114|GO:0042432	sp=Strictosidine synthase: Catharanthus roseus (Madagascar periwinkle) (Vinca rosea).
	Tp57577_TGAC_v2_gene28184	Tp57577_TGAC_v2_mRNA29137	0.113068		GO:0016020|GO:0042626|GO:0006810	sp=ABC transporter C family member 6: Arabidopsis thaliana (Mouse-ear cress).
	Tp57577_TGAC_v2_gene4115	Tp57577_TGAC_v2_mRNA4245	0.106627
	Tp57577_TGAC_v2_gene20638	Tp57577_TGAC_v2_mRNA21346	0.10478	EC:1.14.11.0	GO:0071704|GO:0044237|GO:0004672|GO:0016706|GO:0044464|GO:0044710|GO:0007165|GO:0044238|GO:0005488	sp=Wall-associated receptor kinase 5: Arabidopsis thaliana (Mouse-ear cress).
	Tp57577_TGAC_v2_gene30390	Tp57577_TGAC_v2_mRNA31420	0.098423			tr=RNA-directed DNA polymerase (Reverse transcriptase): Ribonuclease H: Endonuclease/exonuclease/phosphatase: Medicago truncatula (Barrel medic) (Medicago tribuloides).
	Tp57577_TGAC_v2_gene22282	Tp57577_TGAC_v2_mRNA23044	0.0943279			tr=Cell division protease ftsH-like protein: Medicago truncatula (Barrel medic) (Medicago tribuloides).
	Tp57577_TGAC_v2_gene29710	Tp57577_TGAC_v2_mRNA30726	0.0913044			sp=Probable trehalose-phosphate phosphatase 8: Oryza sativa subsp. japonica (Rice).
	Tp57577_TGAC_v2_gene21196	Tp57577_TGAC_v2_mRNA21922	0.0890586	EC:2.7.7.49	GO:0003676|GO:0003964|GO:0008270|GO:0015074|GO:0006278	sp=Retrovirus-related Pol polyprotein from transposon TNT 1-94: Nicotiana tabacum (Common tobacco).
	Tp57577_TGAC_v2_gene38021	Tp57577_TGAC_v2_mRNA39306	0.085446			tr=Putative uncharacterized protein: Medicago truncatula (Barrel medic) (Medicago tribuloides).
	Tp57577_TGAC_v2_gene11325	Tp57577_TGAC_v2_mRNA11692	0.0840249		GO:0003824	sp=Putative disease resistance protein RGA3: Solanum bulbocastanum (Wild potato).
	Tp57577_TGAC_v2_gene9728	Tp57577_TGAC_v2_mRNA10059	0.0795617	EC:4.1.1.39	GO:0019253|GO:0016984|GO:0004497|GO:0009853|GO:0055114|GO:0009573|GO:0046487	sp=Ribulose bisphosphate carboxylase small chain 3A, chloroplastic: Pisum sativum (Garden pea).
	Tp57577_TGAC_v2_gene40843	Tp57577_TGAC_v2_mRNA42198	0.078898	EC:1.1.3.20	GO:0006066|GO:0009409|GO:0046577|GO:0016020|GO:0055114	sp=Long-chain-alcohol oxidase FAO1: Lotus japonicus (Lotus corniculatus var. japonicus).
	Tp57577_TGAC_v2_gene2401	Tp57577_TGAC_v2_mRNA2465	0.0785856			tr=Uncharacterized protein: Glycine max (Soybean) (Glycine hispida).
	Tp57577_TGAC_v2_gene8840	Tp57577_TGAC_v2_mRNA9140	0.0784612			tr=Uncharacterized protein: Glycine max (Soybean) (Glycine hispida).
	Tp57577_TGAC_v2_gene16929	Tp57577_TGAC_v2_mRNA17514	0.0756353		GO:0005488	sp=Uncharacterized mitochondrial protein AtMg01250: Arabidopsis thaliana (Mouse-ear cress). Mitochondrion.
	Tp57577_TGAC_v2_gene26267	Tp57577_TGAC_v2_mRNA27166	0.074351		GO:0055085|GO:0016021|GO:0042626|GO:0022891|GO:0006200|GO:0005524	sp=ABC transporter B family member 9: Arabidopsis thaliana (Mouse-ear cress).
	Tp57577_TGAC_v2_gene14408	Tp57577_TGAC_v2_mRNA14889	0.0735952			Isoform 2 of Ubiquitin carboxyl-terminal hydrolase 12 OS=Arabidopsis thaliana GN=UBP12
	Tp57577_TGAC_v2_gene35140	Tp57577_TGAC_v2_mRNA36335	0.0735952		GO:0006259|GO:0046872|GO:0003676	tr=Putative uncharacterized protein: Vitis vinifera (Grape).
	Tp57577_TGAC_v2_gene24745	Tp57577_TGAC_v2_mRNA25595	0.0734551
	Tp57577_TGAC_v2_gene6277	Tp57577_TGAC_v2_mRNA6497	0.0682524			sp=GATA transcription factor 27: Arabidopsis thaliana (Mouse-ear cress).
	Tp57577_TGAC_v2_gene20959	Tp57577_TGAC_v2_mRNA21672	0.0679041		GO:0005488	sp=Retrovirus-related Pol polyprotein from transposon TNT 1-94: Nicotiana tabacum (Common tobacco).
	Tp57577_TGAC_v2_gene19493	Tp57577_TGAC_v2_mRNA20168	0.0674077	EC:2.1.1.0	GO:0008168|GO:0032259	tr=Ribosomal RNA small subunit methyltransferase, putative: Medicago truncatula (Barrel medic) (Medicago tribuloides).
	Tp57577_TGAC_v2_gene40347	Tp57577_TGAC_v2_mRNA41699	0.0672324			tr=Nucleoporin seh1: Medicago truncatula (Barrel medic) (Medicago tribuloides).
	Tp57577_TGAC_v2_gene29950	Tp57577_TGAC_v2_mRNA30974	0.0641386			sp=Retrovirus-related Pol polyprotein from transposon TNT 1-94: Nicotiana tabacum (Common tobacco).
	Tp57577_TGAC_v2_gene909	Tp57577_TGAC_v2_mRNA915	0.0613395	EC:3.6.1.15	GO:0006952|GO:0043531|GO:0005524|GO:0007165|GO:0017111	sp=Retrovirus-related Pol polyprotein from transposon TNT 1-94: Nicotiana tabacum (Common tobacco).
	Tp57577_TGAC_v2_gene21694	Tp57577_TGAC_v2_mRNA22437	0.052198		GO:0005801|GO:0006888	tr=Uncharacterized protein: Medicago truncatula (Barrel medic) (Medicago tribuloides).
	Tp57577_TGAC_v2_gene27117	Tp57577_TGAC_v2_mRNA28050	0.0481508		GO:0000049|GO:0009536	tr=Uncharacterized protein: Glycine max (Soybean) (Glycine hispida).
	Tp57577_TGAC_v2_gene5627	Tp57577_TGAC_v2_mRNA5820	0.0426236			sp=Protein TRM32: Arabidopsis thaliana (Mouse-ear cress).
	Tp57577_TGAC_v2_gene21980	Tp57577_TGAC_v2_mRNA22733	0.0420125		GO:0015079|GO:0071805|GO:0016020	sp=Potassium transporter 5: Arabidopsis thaliana (Mouse-ear cress).
	Tp57577_TGAC_v2_gene37049	Tp57577_TGAC_v2_mRNA38287	0.0378177		GO:0005488|GO:0007165|GO:0044237	sp=Two-component response regulator ARR12: Arabidopsis thaliana (Mouse-ear cress).
	Tp57577_TGAC_v2_gene24084	Tp57577_TGAC_v2_mRNA24913	0.0375534	EC:1.9.3.1	GO:0016627|GO:0004129|GO:0005751|GO:0006784|GO:0003677|GO:0009060|GO:0003682|GO:0006123|GO:0015992|GO:0000785	sp=Cytochrome c oxidase assembly protein COX15: Arabidopsis thaliana (Mouse-ear cress).
	Tp57577_TGAC_v2_gene16869	Tp57577_TGAC_v2_mRNA17452	0.0375534		GO:0005576|GO:0016772	tr=Pathogenesis-related protein 1A: Medicago truncatula (Barrel medic) (Medicago tribuloides).
	Tp57577_TGAC_v2_gene8475	Tp57577_TGAC_v2_mRNA8758	0.0367976			tr=Receptor kinase-like protein: Medicago truncatula (Barrel medic) (Medicago tribuloides).
	Tp57577_TGAC_v2_gene33567	Tp57577_TGAC_v2_mRNA34699	0.0337039			tr=Helicase-like protein: Medicago truncatula (Barrel medic) (Medicago tribuloides).
	Tp57577_TGAC_v2_gene12000	Tp57577_TGAC_v2_mRNA12394	0.0332818			tr=Putative uncharacterized protein: Medicago truncatula (Barrel medic) (Medicago tribuloides).
	Tp57577_TGAC_v2_gene25013	Tp57577_TGAC_v2_mRNA25867	0.0332818		GO:0009987|GO:0016301|GO:0008152	sp=Leucine-rich repeat receptor-like serine/threonine-protein kinase BAM2: Arabidopsis thaliana (Mouse-ear cress).
	Tp57577_TGAC_v2_gene30339	Tp57577_TGAC_v2_mRNA31366	0.0332818			sp=LOB domain-containing protein 36: Arabidopsis thaliana (Mouse-ear cress).
	Tp57577_TGAC_v2_gene4216	Tp57577_TGAC_v2_mRNA4351	0.0314426		GO:0015743	sp=Aluminum-activated malate transporter 7: Arabidopsis thaliana (Mouse-ear cress).
	Tp57577_TGAC_v2_gene12634	Tp57577_TGAC_v2_mRNA13044	0.0314109		GO:0005488	sp=Retrovirus-related Pol polyprotein from transposon TNT 1-94: Nicotiana tabacum (Common tobacco).
	Tp57577_TGAC_v2_gene16650	Tp57577_TGAC_v2_mRNA17230	0.0314109		GO:0005524|GO:0004386	tr=ATP-dependent DNA helicase PIF1: Medicago truncatula (Barrel medic) (Medicago tribuloides).
	Tp57577_TGAC_v2_gene14734	Tp57577_TGAC_v2_mRNA15226	0.0314109		GO:0005488|GO:0009536	sp=Putative ribonuclease H protein At1g65750: Arabidopsis thaliana (Mouse-ear cress).
	Tp57577_TGAC_v2_gene10059	Tp57577_TGAC_v2_mRNA10399	0.0314109			sp=Ankyrin repeat-containing protein At2g01680: Arabidopsis thaliana (Mouse-ear cress).
	Tp57577_TGAC_v2_gene34172	Tp57577_TGAC_v2_mRNA35323	0.0304348		GO:0006351|GO:0005488	sp=Agamous-like MADS-box protein AGL62: Arabidopsis thaliana (Mouse-ear cress).
