# Supplementary material for: Genes Associated with Biological Nitrogen Fixation Efficiency Identified Using RNA Sequencing in Red Clover (Trifolium pratense L.)
Source: Life (Basel). 2022 Nov 25;12(12):1975. doi: 10.3390/life12121975 (PMC9785344; doi:10.3390/life12121975)
Supplement: Supplementary file 1 [file life-12-01975-s001.zip › Supplementary_S6_summary of GOs WGCNA.xlsx]

## Sheet: WGCNA Modules GO clusters
Table S6: Annotation summary of GO terms for trait-correlated WGCNA Annotation summary of GOs for trait-correlated WGCNA modules and DEGs.
Modules Group	Correlated trait	Cluster name	Number of GOs	Number of genes	Accumulated number of genes	Largest size (Description) (n/N, p-value)	Smallest p-value (Description) (n/N, p-value)	GOMCL parameters
Blue, Red, Salmon	Nitrogen fixation positive significant correlation	BRS1	1559	4241	4241	GO:0009058 (biosynthetic process) (705/3489, 1.0000)	GO:0043687 (post-translational protein modification) (593/1832, 7.5724E-22)	OCCt0.5I1.5
Blue, Red, Salmon	Nitrogen fixation positive significant correlation	BRS2	1189	2635	5484	GO:0065007 (biological regulation) (774/3371, 7.2207E-1)	GO:0043531 (ADP binding) (276/849, 2.5067E-10)	OCCt0.5I1.5
Blue, Red, Salmon	Nitrogen fixation positive significant correlation	BRS3	428	956	5988	GO:0051179 (localization) (495/2216, 9.3205E-1)	GO:0015837 (amine transport) (23/52, 1.5022E-2)	OCCt0.5I1.5
Blue, Red, Salmon	Nitrogen fixation positive significant correlation	BRS4	42	287	6152	GO:0008233 (peptidase activity) (211/1069, 1.0000)	GO:0031012 (extracellular matrix) (9/14, 3.3067E-2)	OCCt0.5I1.5
Blue, Red, Salmon	Nitrogen fixation positive significant correlation	BRS5	12	41	6160	GO:0060089 (molecular transducer activity) (41/130, 1.7249E-1)	GO:0060089 (molecular transducer activity) (41/130, 1.7249E-1)	OCCt0.5I1.5
Blue, Red, Salmon	Nitrogen fixation positive significant correlation	BRS6	1	1	6161	GO:0008430 (selenium binding) (1/2, 8.8920E-1)	GO:0008430 (selenium binding) (1/2, 8.8920E-1)	OCCt0.5I1.5
GreenYellow, Purple, Turquiose	Nitrogen fixation negative significant correlation	GYPT1	2754	6765	6765	GO:0009058 (biosynthetic process) (1247/3489, 4.8891E-37)	GO:0032991 (macromolecular complex) (1041/2275, 2.0441E-92)	OCCt0.5I1.5
GreenYellow, Purple, Turquiose	Nitrogen fixation negative significant correlation	GYPT2	955	2164	7101	GO:0065007 (biological regulation) (830/3371, 1.0000)	GO:0005874 (microtubule) (65/99, 2.2491E-14)	OCCt0.5I1.5
GreenYellow, Purple, Turquiose	Nitrogen fixation negative significant correlation	GYPT3	47	371	7196	GO:0016788 (hydrolase activity, acting on ester bonds) (368/1527, 1.0000)	GO:0008408 (3'-5' exonuclease activity) (20/42, 2.6243E-2)	OCCt0.5I1.5
GreenYellow, Purple, Turquiose	Nitrogen fixation negative significant correlation	GYPT4	1	90	7249	GO:0043531 (ADP binding) (90/849, 1.0000)	GO:0043531 (ADP binding) (90/849, 1.0000)	OCCt0.5I1.5
GreenYellow, Purple, Turquiose	Nitrogen fixation negative significant correlation	GYPT5	6	19	7251	GO:0060089 (molecular transducer activity) (19/130, 1.0000)	GO:0005044 (scavenger receptor activity) (2/3, 4.8154E-1)	OCCt0.5I1.5
GreenYellow, Purple, Turquiose	Nitrogen fixation negative significant correlation	GYPT6	2	9	7256	GO:0019904 (protein domain specific binding) (9/19, 2.0370E-1)	GO:0019904 (protein domain specific binding) (9/19, 2.0370E-1)	OCCt0.5I1.5
GreenYellow, Purple, Turquiose	Nitrogen fixation negative significant correlation	GYPT7	2	1	7257	GO:0042562 (hormone binding) (1/7, 9.9286E-1)	GO:0010011 (auxin binding) (1/3, 7.9624E-1)	OCCt0.5I1.5
Green, Yellow, Blue	Ploidy positive significant correlation	GYB1	1631	5424	5424	GO:0009058 (biosynthetic process) (920/3489, 1.0000)	GO:0043687 (post-translational protein modification) (710/1832, 5.7841E-20)	OCCt0.5I1.5
Green, Yellow, Blue	Ploidy positive significant correlation	GYB2	1363	3307	6857	GO:0065007 (biological regulation) (981/3371, 7.3990E-1)	GO:0043565 (sequence-specific DNA binding) (142/360, 3.7195E-4)	OCCt0.5I1.5
Green, Yellow, Blue	Ploidy positive significant correlation	GYB3	464	1721	7683	GO:0051179 (localization) (668/2216, 3.2450E-1)	GO:0043531 (ADP binding) (353/849, 1.4738E-14)	OCCt0.5I1.5
Green, Yellow, Blue	Ploidy positive significant correlation	GYB4	49	370	7882	GO:0008233 (peptidase activity) (275/1069, 1.0000)	GO:0031012 (extracellular matrix) (10/14, 2.8021E-2)	OCCt0.5I1.5
Green, Yellow, Blue	Ploidy positive significant correlation	GYB5	22	144	7960	GO:0016746 (transferase activity, transferring acyl groups) (144/473, 7.3990E-1)	GO:0016210 (naringenin-chalcone synthase activity) (4/5, 2.4465E-1)	OCCt0.5I1.5
Green, Yellow, Blue	Ploidy positive significant correlation	GYB6	12	44	7969	GO:0060089 (molecular transducer activity) (44/130, 5.7252E-1)	GO:0009882 (blue light photoreceptor activity) (3/3, 2.4326E-1)	OCCt0.5I1.5
Green, Yellow, Blue	Ploidy positive significant correlation	GYB7	4	29	7971	GO:0008134 (transcription factor binding) (26/74, 6.3724E-1)	GO:0003712 (transcription cofactor activity) (24/67, 6.0449E-1)	OCCt0.5I1.5
Green, Yellow, Blue	Ploidy positive significant correlation	GYB8	2	7	7973	GO:0016744 (transferase activity, transferring aldehyde or ketonic groups) (7/16, 6.6921E-1)	GO:0004802 (transketolase activity) (2/2, 4.7108E-1)	OCCt0.5I1.5
Green, Yellow, Blue	Ploidy positive significant correlation	GYB9	1	1	7974	GO:0008430 (selenium binding) (1/2, 8.8813E-1)	GO:0008430 (selenium binding) (1/2, 8.8813E-1)	OCCt0.5I1.5
Brown	Ploidy negative significant correlation	B1	2534	2655	2655	GO:0009058 (biosynthetic process) (340/3489, 6.7436E-1)	GO:0003723 (RNA binding) (257/1272, 7.6423E-29)	OCCt0.5I1.5
Brown	Ploidy negative significant correlation	B2	25	93	2679	GO:0008233 (peptidase activity) (93/1069, 9.8460E-1)	GO:0004197 (cysteine-type endopeptidase activity) (6/25, 2.3888E-1)	OCCt0.5I1.5
Brown	Ploidy negative significant correlation	B3	2	8	2683	GO:0032403 (protein complex binding) (8/31, 1.0630E-1)	GO:0032403 (protein complex binding) (8/31, 1.0630E-1)	OCCt0.5I1.5
Brown	Ploidy negative significant correlation	B4	1	3	2685	GO:0019904 (protein domain specific binding) (3/19, 6.2678E-1)	GO:0019904 (protein domain specific binding) (3/19, 6.2678E-1)	OCCt0.5I1.5
Brown	Ploidy negative significant correlation	B5	2	1	2686	GO:0000149 (SNARE binding) (1/6, 7.6015E-1)	GO:0019905 (syntaxin binding) (1/5, 7.0934E-1)	OCCt0.5I1.5
Brown	Ploidy negative significant correlation	B6	1	1	2687	GO:0008430 (selenium binding) (1/2, 5.2679E-1)	GO:0008430 (selenium binding) (1/2, 5.2679E-1)	OCCt0.5I1.5
Cyan	Total Weight postive significant correlation	C1	246	51	51	GO:0009058 (biosynthetic process) (14/3489, 7.3214E-1)	GO:0070681 (glutaminyl-tRNAGln biosynthesis via transamidation) (2/7, 4.4931E-2)	OCCt0.5I1.5
Cyan	Total Weight postive significant correlation	C2	89	49	77	GO:0003677 (DNA binding) (19/2857, 2.0678E-1)	GO:0008094 (DNA-dependent ATPase activity) (3/61, 7.9368E-2)	OCCt0.5I1.5
Cyan	Total Weight postive significant correlation	C3	18	13	82	GO:0008233 (peptidase activity) (3/1069, 9.0732E-1)	GO:0046983 (protein dimerization activity) (9/725, 7.9368E-2)	OCCt0.5I1.5
Cyan	Total Weight postive significant correlation	C4	26	7	86	GO:0005975 (carbohydrate metabolic process) (3/1354, 9.5518E-1)	GO:0016762 (xyloglucan:xyloglucosyl transferase activity) (1/46, 5.0271E-1)	OCCt0.5I1.5
Cyan	Total Weight postive significant correlation	C5	19	4	88	GO:0051179 (localization) (4/2216, 9.8798E-1)	GO:0007034 (vacuolar transport) (1/31, 4.3583E-1)	OCCt0.5I1.5
Cyan	Total Weight postive significant correlation	C6	1	3	91	GO:0043531 (ADP binding) (3/849, 8.3827E-1)	GO:0043531 (ADP binding) (3/849, 8.3827E-1)	OCCt0.5I1.5
Cyan	Total Weight postive significant correlation	C7	2	1	92	GO:0016746 (transferase activity, transferring acyl groups) (1/473, 9.3119E-1)	GO:0016747 (transferase activity, transferring acyl groups other than amino-acyl groups) (1/372, 8.9683E-1)	OCCt0.5I1.5
Cyan	Total Weight postive significant correlation	C8	1	1	93	GO:0030246 (carbohydrate binding) (1/494, 9.3443E-1)	GO:0030246 (carbohydrate binding) (1/494, 9.3443E-1)	OCCt0.5I1.5
Cyan	Total Weight postive significant correlation	C9	1	1	94	GO:0006629 (lipid metabolic process) (1/721, 9.7745E-1)	GO:0006629 (lipid metabolic process) (1/721, 9.7745E-1)	OCCt0.5I1.5
Grey	Total Weight negative significant correlation	G1	54	12	12	GO:0009058 (biosynthetic process) (2/3489, 9.6260E-1)	GO:0033499 (galactose catabolic process via UDP-galactose) (1/1, 1.7570E-1)	OCCt0.5I1.5
Grey	Total Weight negative significant correlation	G2	26	10	17	GO:0044267 (cellular protein metabolic process) (5/2998, 7.0946E-1)	GO:0005102 (receptor binding) (1/17, 4.5463E-1)	OCCt0.5I1.5
Grey	Total Weight negative significant correlation	G3	37	10	23	GO:0005634 (nucleus) (2/3113, 9.5980E-1)	GO:0032039 (integrator complex) (1/3, 2.6320E-1)	OCCt0.5I1.5
Grey	Total Weight negative significant correlation	G4	43	9	29	GO:0051179 (localization) (5/2216, 6.5991E-1)	GO:0055085 (transmembrane transport) (5/849, 3.0019E-1)	OCCt0.5I1.5
Grey	Total Weight negative significant correlation	G5	17	5	31	GO:0005737 (cytoplasm) (5/3258, 7.5409E-1)	GO:0055035 (plastid thylakoid membrane) (1/91, 6.1982E-1)	OCCt0.5I1.5
Grey	Total Weight negative significant correlation	G6	18	2	32	GO:0065007 (biological regulation) (2/3371, 9.5980E-1)	GO:0003712 (transcription cofactor activity) (1/67, 6.1982E-1)	OCCt0.5I1.5
Grey	Total Weight negative significant correlation	G7	2	2	34	GO:0016741 (transferase activity, transferring one-carbon groups) (2/678, 6.6035E-1)	GO:0008168 (methyltransferase activity) (2/673, 6.6035E-1)	OCCt0.5I1.5
Grey	Total Weight negative significant correlation	G8	2	2	36	GO:0016757 (transferase activity, transferring glycosyl groups) (2/867, 6.7386E-1)	GO:0016757 (transferase activity, transferring glycosyl groups) (2/867, 6.7386E-1)	OCCt0.5I1.5
Grey	Total Weight negative significant correlation	G9	2	1	37	GO:0008289 (lipid binding) (1/199, 6.6035E-1)	GO:0005543 (phospholipid binding) (1/87, 6.1982E-1)	OCCt0.5I1.5

## Sheet: DEG GO clusters
Genes list	Cluster name	Number of GOs	Number of genes	Accumulated number of genes	Largest size (Description) (n/N, p-value)	Smallest p-value (Description) (n/N, p-value)	GOMCL parameters
Nitrogen fixation Differential Expressed Genes	DEG1	74	66	66	GO:0065007 (biological regulation) (48/3371, 7.3160E-1)	GO:0019222 (regulation of metabolic process) (36/2149, 5.1786E-1)	OCCt0.5I3.0
Nitrogen fixation Differential Expressed Genes	DEG2	25	57	118	GO:0046914 (transition metal ion binding) (43/2513, 4.1643E-1)	GO:0005576 (extracellular region) (21/515, 5.2300E-3)	OCCt0.5I3.0
Nitrogen fixation Differential Expressed Genes	DEG3	73	57	148	GO:0009058 (biosynthetic process) (50/3489, 7.1634E-1)	GO:0009691 (cytokinin biosynthetic process) (2/8, 1.7401E-1)	OCCt0.5I3.0
Nitrogen fixation Differential Expressed Genes	DEG4	78	54	188	GO:0005975 (carbohydrate metabolic process) (30/1354, 1.6521E-1)	GO:0004553 (hydrolase activity, hydrolyzing O-glycosyl compounds) (21/630, 4.9072E-2)	OCCt0.5I3.0
Nitrogen fixation Differential Expressed Genes	DEG5	12	46	198	GO:0005634 (nucleus) (35/3113, 1.0000)	GO:0042054 (histone methyltransferase activity) (1/40, 8.3869E-1)	OCCt0.5I3.0
Nitrogen fixation Differential Expressed Genes	DEG6	44	41	212	GO:0016491 (oxidoreductase activity) (38/2303, 5.2436E-1)	GO:0016108 (tetraterpenoid metabolic process) (2/14, 2.2216E-1)	OCCt0.5I3.0
Nitrogen fixation Differential Expressed Genes	DEG7	80	39	231	GO:0050896 (response to stimulus) (33/1625, 2.1799E-1)	GO:0009817 (defense response to fungus, incompatible interaction) (2/3, 7.2710E-2)	OCCt0.5I3.0
Nitrogen fixation Differential Expressed Genes	DEG8	95	38	247	GO:0032991 (macromolecular complex) (24/2275, 1.0000)	GO:0005874 (microtubule) (4/99, 4.0686E-1)	OCCt0.5I3.0
Nitrogen fixation Differential Expressed Genes	DEG9	21	37	270	GO:0016772 (transferase activity, transferring phosphorus-containing groups) (37/3333, 1.0000)	GO:0004370 (glycerol kinase activity) (1/3, 4.0686E-1)	OCCt0.5I3.0
Nitrogen fixation Differential Expressed Genes	DEG10	19	28	274	GO:0044267 (cellular protein metabolic process) (27/2998, 1.0000)	GO:0033819 (lipoyl(octanoyl) transferase activity) (1/7, 5.2436E-1)	OCCt0.5I3.0
Nitrogen fixation Differential Expressed Genes	DEG11	68	28	298	GO:0005215 (transporter activity) (25/1379, 4.7183E-1)	GO:0022857 (transmembrane transporter activity) (24/1248, 4.0686E-1)	OCCt0.5I3.0
Nitrogen fixation Differential Expressed Genes	DEG12	17	26	306	GO:0051179 (localization) (26/2216, 9.7854E-1)	GO:0006857 (oligopeptide transport) (3/30, 1.8847E-1)	OCCt0.5I3.0
Nitrogen fixation Differential Expressed Genes	DEG13	18	24	325	GO:0008233 (peptidase activity) (21/1069, 4.1643E-1)	GO:0008234 (cysteine-type peptidase activity) (11/232, 6.2232E-2)	OCCt0.5I3.0
Nitrogen fixation Differential Expressed Genes	DEG14	28	22	335	GO:0016817 (hydrolase activity, acting on acid anhydrides) (22/1469, 7.2656E-1)	GO:0004386 (helicase activity) (13/498, 2.3697E-1)	OCCt0.5I3.0
Nitrogen fixation Differential Expressed Genes	DEG15	29	20	335	GO:0009056 (catabolic process) (20/1078, 5.1577E-1)	GO:0010304 (PSII associated light-harvesting complex II catabolic process) (1/1, 2.2216E-1)	OCCt0.5I3.0
Nitrogen fixation Differential Expressed Genes	DEG16	51	20	335	GO:0044281 (small molecule metabolic process) (16/1397, 9.7854E-1)	GO:0051213 (dioxygenase activity) (6/136, 2.1799E-1)	OCCt0.5I3.0
Nitrogen fixation Differential Expressed Genes	DEG17	11	16	335	GO:0006793 (phosphorus metabolic process) (16/1549, 1.0000)	GO:0042773 (ATP synthesis coupled electron transport) (1/29, 7.5063E-1)	OCCt0.5I3.0
Nitrogen fixation Differential Expressed Genes	DEG18	5	15	335	GO:0005737 (cytoplasm) (15/3258, 1.0000)	GO:0005739 (mitochondrion) (4/477, 1.0000)	OCCt0.5I3.0
Nitrogen fixation Differential Expressed Genes	DEG19	8	14	342	GO:0016874 (ligase activity) (14/972, 8.2993E-1)	GO:0004040 (amidase activity) (1/15, 6.2842E-1)	OCCt0.5I3.0
Nitrogen fixation Differential Expressed Genes	DEG20	13	12	352	GO:0030234 (enzyme regulator activity) (12/398, 1.8847E-1)	GO:0004857 (enzyme inhibitor activity) (10/214, 7.2710E-2)	OCCt0.5I3.0
Nitrogen fixation Differential Expressed Genes	DEG21	30	12	354	GO:0016043 (cellular component organization) (9/1134, 1.0000)	GO:0031023 (microtubule organizing center organization) (1/3, 4.0686E-1)	OCCt0.5I3.0
Nitrogen fixation Differential Expressed Genes	DEG22	9	7	356	GO:0016788 (hydrolase activity, acting on ester bonds) (7/1527, 1.0000)	GO:0006308 (DNA catabolic process) (1/20, 6.7447E-1)	OCCt0.5I3.0
Nitrogen fixation Differential Expressed Genes	DEG23	4	7	357	GO:0005886 (plasma membrane) (7/494, 8.6760E-1)	GO:0046658 (anchored to plasma membrane) (2/10, 1.8847E-1)	OCCt0.5I3.0
Nitrogen fixation Differential Expressed Genes	DEG24	10	5	360	GO:0000287 (magnesium ion binding) (1/173, 1.0000)	GO:0004587 (ornithine-oxo-acid transaminase activity) (1/1, 2.2216E-1)	OCCt0.5I3.0
Nitrogen fixation Differential Expressed Genes	DEG25	4	5	363	GO:0016853 (isomerase activity) (5/398, 9.4019E-1)	GO:0016866 (intramolecular transferase activity) (2/78, 7.1634E-1)	OCCt0.5I3.0
Nitrogen fixation Differential Expressed Genes	DEG26	4	4	363	GO:0016829 (lyase activity) (4/439, 1.0000)	GO:0016843 (amine-lyase activity) (1/25, 7.1634E-1)	OCCt0.5I3.0
Nitrogen fixation Differential Expressed Genes	DEG27	2	4	363	GO:0008135 (translation factor activity, nucleic acid binding) (4/350, 9.6958E-1)	GO:0003743 (translation initiation factor activity) (4/243, 8.2954E-1)	OCCt0.5I3.0
Nitrogen fixation Differential Expressed Genes	DEG28	1	3	366	GO:0051087 (chaperone binding) (3/27, 1.8847E-1)	GO:0051087 (chaperone binding) (3/27, 1.8847E-1)	OCCt0.5I3.0
Nitrogen fixation Differential Expressed Genes	DEG29	2	2	367	GO:0008092 (cytoskeletal protein binding) (2/312, 1.0000)	GO:0008092 (cytoskeletal protein binding) (2/312, 1.0000)	OCCt0.5I3.0
Nitrogen fixation Differential Expressed Genes	DEG30	1	1	368	GO:0016765 (transferase activity, transferring alkyl or aryl (other than methyl) groups) (1/68, 9.3553E-1)	GO:0016765 (transferase activity, transferring alkyl or aryl (other than methyl) groups) (1/68, 9.3553E-1)	OCCt0.5I3.0

## Sheet: Fixation Core Genes in Modules
Nitrogen Fixation Core Genes (Battenberg et al. 2018)	Gene ID Mt4.0v1 (Phytozome11)	GenBank ID	Ortholog by Ensembl Plant genomes comparation (GCA_900079335.1)	WGCNA module
NFR1 (LYK3)	Mt_Medtr5g086130	AY372406.1	Tp57577_TGAC_v2_gene14463	greenyellow
NFR5 (NFP)	Mt_Medtr5g019040	DQ496250.1	Tp57577_TGAC_v2_gene34476	turquoise
SYMRK	Mt_Medtr5g030920	AF491998.1	Tp57577_TGAC_v2_gene37048	turquoise
SYMRK			Tp57577_TGAC_v2_gene37114	yellow
SYMREM	Mt_Medtr5g010590		Tp57577_TGAC_v2_gene6636	blue
SYMREM			Tp57577_TGAC_v2_gene6638
SYMREM	Mt_Medtr8g097320	JQ061257.1	Tp57577_TGAC_v2_gene12934	turquoise
HMGR	Mt_Medtr5g087550	XM_003617018.2	Tp57577_TGAC_v2_gene11710	turquoise
NUP85	Mt_Medtr1g006690	XM_003588338.2	Tp57577_TGAC_v2_gene24498	brown
NUP133	Lj_Lj2g3v3337540	AJ890251.1
NUP133	Lj_Lj0g3v0050449
NUP133	Mt_Medtr5g097260		Tp57577_TGAC_v2_gene1235	turquoise
CASTOR	Mt_Medtr7g117580	FJ974130.1	Tp57577_TGAC_v2_gene33007	turquoise
POLLUX	Mt_Medtr2g005870	AY497771.1	Tp57577_TGAC_v2_gene2132	turquoise
CCAMK	Mt_Medtr8g043970	AY496049.1	Tp57577_TGAC_v2_gene25025	turquoise
CYCLOPS	Mt_Medtr5g026850	EF117279.1	Tp57577_TGAC_v2_gene17266	turquoise
NSP1	Mt_Medtr3g085310		NO ortholog found
NSP1	Mt_Medtr8g020840	AJ972478.1	Tp57577_TGAC_v2_gene36646	turquoise
NSP2	Mt_Medtr3g072710	AJ832138.1	Tp57577_TGAC_v2_gene19873	turquoise
NSP2	Mt_Medtr5g058860		Tp57577_TGAC_v2_gene8507
ERN1	Mt_Medtr6g029180		Tp57577_TGAC_v2_gene9146	brown
ERN1	Mt_Medtr7g085810	EU038802.2	Tp57577_TGAC_v2_gene5915	turquoise
NIN	Mt_Medtr5g099060	FJ719774.1	Tp57577_TGAC_v2_gene18624	green
LHK1	Lj_Lj0g3v0108729	DQ848999.1
LHK1	Mt_Medtr2g067240		Tp57577_TGAC_v2_gene12959	turquoise
LHK1	Mt_Medtr5g044100		NO ortholog
LHK1	Mt_Medtr8g106150		Tp57577_TGAC_v2_gene12959	turquoise
PIR	Lj_Lj1g3v5020900	AM946364.1
RPG	Mt_Medtr1g090807	DQ854741.1	Tp57577_TGAC_v2_gene37812	turquoise
CERBERUS	Mt_Medtr1g090320	EU926661.1	Tp57577_TGAC_v2_gene13398	turquoise
